# Supplementary material for: In Situ Synthesis of Surface-Mounted Novel Nickel(II) Trimer-Based MOF on Nickel Oxide Hydroxide Heterostructures for Enhanced Methanol Electro-Oxidation
Source: Front Chem. 2021 Nov 29;9:780688. doi: 10.3389/fchem.2021.780688 (PMC8666528; doi:10.3389/fchem.2021.780688)
Supplement: Supplementary file 1 [file DataSheet1.ZIP]

Archive with 3 entries (2 files):
- Crystallographic data/CTGU-24 checkcif.pdf
- Crystallographic data/CTGU-24.cif
- Crystallographic data/
