# Supplementary material for: In Situ Synthesis of Surface-Mounted Novel Nickel(II) Trimer-Based MOF on Nickel Oxide Hydroxide Heterostructures for Enhanced Methanol Electro-Oxidation
Source: Front Chem. 2021 Nov 29;9:780688. doi: 10.3389/fchem.2021.780688 (PMC8666528; doi:10.3389/fchem.2021.780688)
Supplement: Supplementary file 1 [file DataSheet1.ZIP › Crystallographic data/CTGU-24.cif]

data_ctgu-24
_audit_creation_date               2021-08-30
_audit_creation_method
;
Olex2 1.3-alpha
(compiled 2020.11.12 svn.r5f609507 for OlexSys, GUI svn.r6272)
;
_shelx_SHELXL_version_number       '2018/3'
_audit_contact_author_address      ?
_audit_contact_author_email        ?
_audit_contact_author_name         ''
_audit_contact_author_phone        ?
_publ_contact_author_id_orcid      ?
_publ_section_references
;
Dolomanov, O.V., Bourhis, L.J., Gildea, R.J, Howard, J.A.K. & Puschmann, H.
 (2009), J. Appl. Cryst. 42, 339-341.

Sheldrick, G.M. (2015). Acta Cryst. A71, 3-8.

Sheldrick, G.M. (2015). Acta Cryst. C71, 3-8.
;
_chemical_name_common              ?
_chemical_name_systematic          CTGU-24
_chemical_formula_moiety           'C74 H49 N7 Ni3 O13'
_chemical_formula_sum              'C74 H49 N7 Ni3 O13'
_chemical_formula_weight           1420.33
_chemical_absolute_configuration   ?
_chemical_melting_point            ?
loop_
  _atom_type_symbol
  _atom_type_description
  _atom_type_scat_dispersion_real
  _atom_type_scat_dispersion_imag
  _atom_type_scat_source
 'C' 'C' 0.0181 0.0091 'International Tables Vol C Tables 4.2.6.8 and 6.1.1.4'
 'H' 'H' 0.0000 0.0000 'International Tables Vol C Tables 4.2.6.8 and 6.1.1.4'
 'N' 'N' 0.0311 0.0180 'International Tables Vol C Tables 4.2.6.8 and 6.1.1.4'
 'Ni' 'Ni' -3.0029 0.5091
 'International Tables Vol C Tables 4.2.6.8 and 6.1.1.4'
 'O' 'O' 0.0492 0.0322 'International Tables Vol C Tables 4.2.6.8 and 6.1.1.4'

_shelx_space_group_comment
;
The symmetry employed for this shelxl refinement is uniquely defined
by the following loop, which should always be used as a source of
symmetry information in preference to the above space-group names.
They are only intended as comments.
;
_space_group_crystal_system        'orthorhombic'
_space_group_IT_number             36
_space_group_name_H-M_alt          'C m c 21'
_space_group_name_Hall             'C 2c -2'
loop_
  _space_group_symop_operation_xyz
 'x, y, z'
 '-x, -y, z+1/2'
 'x, -y, z+1/2'
 '-x, y, z'
 'x+1/2, y+1/2, z'
 '-x+1/2, -y+1/2, z+1/2'
 'x+1/2, -y+1/2, z+1/2'
 '-x+1/2, y+1/2, z'

_cell_length_a                     16.7054(3)
_cell_length_b                     24.2139(4)
_cell_length_c                     22.5829(4)
_cell_angle_alpha                  90
_cell_angle_beta                   90
_cell_angle_gamma                  90
_cell_volume                       9134.8(3)
_cell_formula_units_Z              4
_cell_measurement_reflns_used      8874
_cell_measurement_temperature      290
_cell_measurement_theta_max        73.9590
_cell_measurement_theta_min        3.7830
_shelx_estimated_absorpt_T_max     0.795
_shelx_estimated_absorpt_T_min     0.763
_exptl_absorpt_coefficient_mu      1.144
_exptl_absorpt_correction_T_max    1.00000
_exptl_absorpt_correction_T_min    0.61113
_exptl_absorpt_correction_type     multi-scan
_exptl_absorpt_process_details
;
CrysAlisPro 1.171.39.28b (Rigaku Oxford Diffraction, 2015)
Empirical absorption correction using spherical harmonics,
 implemented in SCALE3 ABSPACK scaling algorithm.
;
_exptl_absorpt_special_details     ?
_exptl_crystal_colour              'clear greenish green'
_exptl_crystal_colour_lustre       clear
_exptl_crystal_colour_modifier     greenish
_exptl_crystal_colour_primary      green
_exptl_crystal_density_diffrn      1.033
_exptl_crystal_density_meas        ?
_exptl_crystal_density_method      ?
_exptl_crystal_description         block
_exptl_crystal_F_000               2920
_exptl_crystal_preparation         Hydrothermal
_exptl_crystal_recrystallization_method  unk
_exptl_crystal_size_max            0.25
_exptl_crystal_size_mid            0.22
_exptl_crystal_size_min            0.21
_exptl_transmission_factor_max     ?
_exptl_transmission_factor_min     ?
_diffrn_reflns_av_R_equivalents    0.0287
_diffrn_reflns_av_unetI/netI       0.0316
_diffrn_reflns_Laue_measured_fraction_full  0.995
_diffrn_reflns_Laue_measured_fraction_max  0.968
_diffrn_reflns_limit_h_max         19
_diffrn_reflns_limit_h_min         -20
_diffrn_reflns_limit_k_max         28
_diffrn_reflns_limit_k_min         -30
_diffrn_reflns_limit_l_max         19
_diffrn_reflns_limit_l_min         -27
_diffrn_reflns_number              15249
_diffrn_reflns_point_group_measured_fraction_full  0.750
_diffrn_reflns_point_group_measured_fraction_max  0.716
_diffrn_reflns_theta_full          67.684
_diffrn_reflns_theta_max           74.362
_diffrn_reflns_theta_min           3.651
_diffrn_ambient_temperature        290
_diffrn_detector                   'CCD plate'
_diffrn_detector_area_resol_mean   ?
_diffrn_measured_fraction_theta_full  0.995
_diffrn_measured_fraction_theta_max  0.968
_diffrn_measurement_details
;
List of Runs (angles in degrees, time in seconds):

  # Type    Start    End  Width  t~exp~   \w     \q     \k     \f   Frames
--------------------------------------------------------------------------
  1  \w    -33.00  23.00   0.50    5.52    --    0.00 -82.00-120.00  112
  2  \w      7.00  71.00   0.50    5.52    --    0.00  38.00 -90.00  128
  3  \w      6.00 119.00   0.50   23.00    --   95.80 -61.00 120.00  226
  4  \w    146.00 177.00   0.50   23.00    --   95.80  30.00  60.00   62
  5  \w     62.00 102.00   0.50   23.00    --   95.80 -77.00 120.00   80
  6  \w      9.00  39.00   0.50   23.00    --   95.80 -77.00 120.00   60
  7  \w     98.00 140.00   0.50   23.00    --   95.80  30.00  60.00   84
  8  \w     87.00 124.00   0.50   23.00    --   95.80  82.00-150.00   74
  9  \w      7.00  44.00   0.50   23.00    --   95.80 -82.00 -60.00   74
;
_diffrn_measurement_device         'four-circle diffractometer'
_diffrn_measurement_device_type    'XtaLAB AFC12 (RINC): Kappa single'
_diffrn_measurement_method         '\w scans'
_diffrn_orient_matrix_type        
 'CrysAlisPro convention (1999,Acta A55,543-557)'
_diffrn_orient_matrix_UB_11        -0.0444439000
_diffrn_orient_matrix_UB_12        0.0526239000
_diffrn_orient_matrix_UB_13        0.0195012000
_diffrn_orient_matrix_UB_21        0.0742679000
_diffrn_orient_matrix_UB_22        0.0348742000
_diffrn_orient_matrix_UB_23        -0.0153452000
_diffrn_orient_matrix_UB_31        -0.0317504000
_diffrn_orient_matrix_UB_32        0.0077211000
_diffrn_orient_matrix_UB_33        -0.0635846000
_diffrn_radiation_monochromator    graphite
_diffrn_radiation_probe            x-ray
_diffrn_radiation_type             'Cu K\a'
_diffrn_radiation_wavelength       1.54184
_diffrn_source                     'fine-focus sealed X-ray tube'
_diffrn_source_type                'Enhance (Cu) X-ray Source'
_diffrn_special_details            none
_reflns_Friedel_coverage           0.440
_reflns_Friedel_fraction_full      0.492
_reflns_Friedel_fraction_max       0.450
_reflns_number_gt                  6382
_reflns_number_total               6926
_reflns_odcompleteness_completeness  99.53
_reflns_odcompleteness_iscentric   1
_reflns_odcompleteness_theta       66.97
_reflns_special_details
;
 Reflections were merged by SHELXL according to the crystal
 class for the calculation of statistics and refinement.
 
 Structure factors included contributions from the .fab file.
 
 _reflns_Friedel_fraction is defined as the number of unique
 Friedel pairs measured divided by the number that would be
 possible theoretically, ignoring centric projections and
 systematic absences.
;
_reflns_threshold_expression       'I > 2\s(I)'
_computing_cell_refinement         'CrysAlisPro 1.171.39.28b (Rigaku OD, 2015)'
_computing_data_collection         'CrysAlisPro 1.171.39.28b (Rigaku OD, 2015)'
_computing_data_reduction          'CrysAlisPro 1.171.39.28b (Rigaku OD, 2015)'
_computing_molecular_graphics      'Olex2 1.3-alpha (Dolomanov et al., 2009)'
_computing_publication_material    'Olex2 1.3-alpha (Dolomanov et al., 2009)'
_computing_structure_refinement    'SHELXL 2018/3 (Sheldrick, 2015)'
_computing_structure_solution      'SHELXT 2018/2 (Sheldrick, 2018)'
_refine_diff_density_max           0.186
_refine_diff_density_min           -0.370
_refine_diff_density_rms           0.033
_refine_ls_abs_structure_details
;
 Flack x determined using 1835 quotients [(I+)-(I-)]/[(I+)+(I-)]
 (Parsons, Flack and Wagner, Acta Cryst. B69 (2013) 249-259).
;
_refine_ls_abs_structure_Flack     0.016(17)
_refine_ls_extinction_coef         .
_refine_ls_extinction_method       none
_refine_ls_goodness_of_fit_ref     1.036
_refine_ls_hydrogen_treatment      constr
_refine_ls_matrix_type             full
_refine_ls_number_parameters       464
_refine_ls_number_reflns           6926
_refine_ls_number_restraints       1
_refine_ls_R_factor_all            0.0317
_refine_ls_R_factor_gt             0.0298
_refine_ls_restrained_S_all        1.036
_refine_ls_shift/su_max            0.002
_refine_ls_shift/su_mean           0.000
_refine_ls_structure_factor_coef   Fsqd
_refine_ls_weighting_details      
 'w=1/[\s^2^(Fo^2^)+(0.0492P)^2^] where P=(Fo^2^+2Fc^2^)/3'
_refine_ls_weighting_scheme        calc
_refine_ls_wR_factor_gt            0.0814
_refine_ls_wR_factor_ref           0.0823
_refine_special_details
;
Reflections were merged by SHELXL according to the crystal
 class for the calculation of statistics and refinement.
 
 Structure factors included contributions from the .fab file.
 
 _reflns_Friedel_fraction is defined as the number of unique
 Friedel pairs measured divided by the number that would be
 possible theoretically, ignoring centric projections and
 systematic absences.
;
_olex2_refinement_description
;
1. Fixed Uiso
 At 1.2 times of:
  All C(H) groups
 At 1.5 times of:
  All C(H,H,H) groups, All O(H) groups
2.a Ternary CH refined with riding coordinates:
 O1(H1)
2.b Aromatic/amide H refined with riding coordinates:
 C38(H38), C26(H26), C32(H32), C34(H34), C28(H28), C10(H10), C42(H42),
 C24(H24), C37(H37), C43(H43), C20(H20), C16(H16), C13(H13), C12(H12), C15(H15),
  C5(H5), C29(H29), C8(H8), C35(H35), C30(H30), C4(H4), C21(H21)
2.c Idealised Me refined as rotating group:
 C1(H1A,H1B,H1C)
;
_atom_sites_solution_hydrogens     geom
_atom_sites_solution_primary       dual
_atom_sites_solution_secondary     ?
loop_
  _atom_site_label
  _atom_site_type_symbol
  _atom_site_fract_x
  _atom_site_fract_y
  _atom_site_fract_z
  _atom_site_U_iso_or_equiv
  _atom_site_adp_type
  _atom_site_occupancy
  _atom_site_site_symmetry_order
  _atom_site_calc_flag
  _atom_site_refinement_flags_posn
  _atom_site_refinement_flags_adp
  _atom_site_refinement_flags_occupancy
  _atom_site_disorder_assembly
  _atom_site_disorder_group
 Ni1 Ni 0.39802(2) 0.49868(2) 0.59664(2) 0.02792(10) Uani 1 1 d . . . . .
 Ni2 Ni 0.500000 0.51070(3) 0.73138(3) 0.03966(15) Uani 1 2 d S T P . .
 O1 O 0.500000 0.50399(9) 0.64212(11) 0.0277(5) Uani 1 2 d S T P . .
 H1 H 0.500000 0.544279 0.637982 0.042 Uiso 1 2 calc R U P . .
 N1 N 0.28846(12) 0.49555(9) 0.54911(10) 0.0381(5) Uani 1 1 d . . . . .
 O2 O 0.43405(11) 0.43331(9) 0.54673(12) 0.0686(7) Uani 1 1 d . . . . .
 O3 O 0.43444(11) 0.55157(9) 0.53232(10) 0.0585(6) Uani 1 1 d . . . . .
 O4 O 0.91111(10) 0.92959(10) 0.22985(11) 0.0625(6) Uani 1 1 d . . . . .
 O7 O 0.08810(11) 0.04965(11) 0.24179(11) 0.0661(7) Uani 1 1 d . . . . .
 O6 O 0.15003(13) 0.05572(12) 0.15555(11) 0.0746(8) Uani 1 1 d . . . . .
 O5 O 0.84970(12) 0.93831(11) 0.14368(11) 0.0713(8) Uani 1 1 d . . . . .
 N3 N 0.07086(14) 0.49050(12) 0.39500(12) 0.0543(7) Uani 1 1 d . . . . .
 C19 C 0.500000 0.61062(16) 0.46728(19) 0.0437(9) Uani 1 2 d S T P . .
 C18 C 0.500000 0.56717(13) 0.51544(16) 0.0367(7) Uani 1 2 d S T P . .
 N4 N 0.000000 0.4970(2) 0.4851(2) 0.0669(13) Uani 1 2 d S T P . .
 C38 C 0.21788(16) 0.49907(14) 0.57678(16) 0.0529(8) Uani 1 1 d . . . . .
 H38 H 0.217815 0.501837 0.617850 0.063 Uiso 1 1 calc R U . . .
 C22 C 0.500000 0.69521(17) 0.3816(2) 0.0532(11) Uani 1 2 d S T P . .
 C11 C 0.35232(18) 0.13717(16) 0.28912(18) 0.0719(11) Uani 1 1 d . . . . .
 C23 C 0.500000 0.74224(17) 0.3402(2) 0.0565(12) Uani 1 2 d S T P . .
 N5 N 0.000000 0.4835(2) 0.1790(2) 0.0831(14) Uani 1 2 d S T P . .
 C14 C 0.21635(16) 0.08996(14) 0.23833(16) 0.0602(9) Uani 1 1 d . . . . .
 N2 N 0.500000 0.5155(3) 0.8244(2) 0.122(3) Uani 1 2 d S T P . .
 C6 C 0.500000 0.27576(19) 0.4118(2) 0.0581(12) Uani 1 2 d S T P . .
 C26 C 0.500000 0.82769(18) 0.2583(2) 0.0651(14) Uani 1 2 d S T P . .
 H26 H 0.500000 0.856146 0.230651 0.078 Uiso 1 2 calc R U P . .
 C39 C 0.06759(17) 0.49379(14) 0.45416(15) 0.0542(8) Uani 1 1 d . . . . .
 C32 C 0.72238(17) 0.87549(14) 0.17909(16) 0.0595(8) Uani 1 1 d . . . . .
 H32 H 0.725649 0.885666 0.139451 0.071 Uiso 1 1 calc R U . . .
 C2 C 0.500000 0.41610(13) 0.52981(17) 0.0347(7) Uani 1 2 d S T P . .
 C34 C 0.28689(16) 0.49196(15) 0.49119(13) 0.0530(9) Uani 1 1 d . . . . .
 H34 H 0.335473 0.489785 0.471213 0.064 Uiso 1 1 calc R U . . .
 C27 C 0.64867(17) 0.83215(14) 0.25669(17) 0.0651(10) Uani 1 1 d . . . . .
 C36 C 0.14445(16) 0.49561(17) 0.48735(16) 0.0558(9) Uani 1 1 d . . . . .
 C3 C 0.500000 0.36820(17) 0.48814(19) 0.0449(9) Uani 1 2 d S T P . .
 C25 C 0.57197(16) 0.80723(13) 0.27820(16) 0.0578(8) Uani 1 1 d . . . . .
 C28 C 0.65545(18) 0.84906(13) 0.19933(16) 0.0627(9) Uani 1 1 d . . . . .
 H28 H 0.613417 0.842448 0.173277 0.075 Uiso 1 1 calc R U . . .
 C40 C 0.000000 0.48993(19) 0.3677(2) 0.0481(10) Uani 1 2 d S T P . .
 C31 C 0.78528(16) 0.88728(14) 0.21682(16) 0.0599(9) Uani 1 1 d . . . . .
 C10 C 0.500000 0.1383(2) 0.2944(3) 0.0710(15) Uani 1 2 d S T P . .
 H10 H 0.500000 0.108809 0.267984 0.085 Uiso 1 2 calc R U P . .
 C41 C 0.000000 0.4866(2) 0.3022(2) 0.0498(10) Uani 1 2 d S T P . .
 C33 C 0.85571(15) 0.92131(12) 0.19464(14) 0.0486(7) Uani 1 1 d . . . . .
 C42 C -0.07043(19) 0.48505(17) 0.27102(17) 0.0615(9) Uani 1 1 d . . . . .
 H42 H -0.119459 0.484756 0.290524 0.074 Uiso 1 1 calc R U . . .
 C24 C 0.57147(16) 0.76438(14) 0.31898(17) 0.0614(9) Uani 1 1 d . . . . .
 H24 H 0.619855 0.750126 0.332451 0.074 Uiso 1 1 calc R U . . .
 C37 C 0.14589(18) 0.49884(15) 0.54813(15) 0.0621(10) Uani 1 1 d . . . . .
 H37 H 0.098382 0.500845 0.569487 0.075 Uiso 1 1 calc R U . . .
 C9 C 0.42730(16) 0.15972(14) 0.31354(17) 0.0659(10) Uani 1 1 d . . . . .
 C17 C 0.14496(15) 0.06212(12) 0.20957(14) 0.0490(7) Uani 1 1 d . . . . .
 C43 C -0.0668(2) 0.48397(19) 0.21071(17) 0.0717(11) Uani 1 1 d . . . . .
 H43 H -0.115077 0.483496 0.190172 0.086 Uiso 1 1 calc R U . . .
 C20 C 0.56992(18) 0.63079(18) 0.4436(2) 0.0972(18) Uani 1 1 d . . . . .
 H20 H 0.618622 0.615466 0.454969 0.117 Uiso 1 1 calc R U . . .
 C16 C 0.34785(17) 0.12799(16) 0.2282(2) 0.0814(12) Uani 1 1 d . . . . .
 H16 H 0.390207 0.138498 0.204016 0.098 Uiso 1 1 calc R U . . .
 C13 C 0.2195(2) 0.10024(19) 0.29813(16) 0.0818(13) Uani 1 1 d . . . . .
 H13 H 0.175576 0.091818 0.321792 0.098 Uiso 1 1 calc R U . . .
 C12 C 0.2880(2) 0.1233(2) 0.32376(19) 0.0878(14) Uani 1 1 d . . . . .
 H12 H 0.289953 0.129133 0.364431 0.105 Uiso 1 1 calc R U . . .
 C15 C 0.28148(18) 0.10358(16) 0.20380(17) 0.0736(11) Uani 1 1 d . . . . .
 H15 H 0.280428 0.096122 0.163405 0.088 Uiso 1 1 calc R U . . .
 C5 C 0.43054(18) 0.30091(19) 0.4294(3) 0.108(2) Uani 1 1 d . . . . .
 H5 H 0.382045 0.286859 0.415916 0.130 Uiso 1 1 calc R U . . .
 C29 C 0.7124(2) 0.8411(2) 0.2934(2) 0.1006(18) Uani 1 1 d . . . . .
 H29 H 0.709928 0.827748 0.331987 0.121 Uiso 1 1 calc R U . . .
 C8 C 0.42829(15) 0.20352(14) 0.35392(18) 0.0727(12) Uani 1 1 d . . . . .
 H8 H 0.380235 0.217515 0.368318 0.087 Uiso 1 1 calc R U . . .
 C35 C 0.21734(17) 0.49122(17) 0.45807(17) 0.0686(11) Uani 1 1 d . . . . .
 H35 H 0.219264 0.487868 0.417068 0.082 Uiso 1 1 calc R U . . .
 C30 C 0.7798(2) 0.8690(2) 0.2758(2) 0.0999(17) Uani 1 1 d . . . . .
 H30 H 0.821149 0.875743 0.302371 0.120 Uiso 1 1 calc R U . . .
 C4 C 0.42965(19) 0.34641(19) 0.4665(3) 0.1018(19) Uani 1 1 d . . . . .
 H4 H 0.381068 0.362444 0.476902 0.122 Uiso 1 1 calc R U . . .
 C7 C 0.500000 0.22630(19) 0.3727(2) 0.0631(13) Uani 1 2 d S T P . .
 C21 C 0.56861(17) 0.6731(2) 0.4037(2) 0.1002(18) Uani 1 1 d . . . . .
 H21 H 0.617223 0.687535 0.390986 0.120 Uiso 1 1 calc R U . . .
 C1 C 0.5693(4) 0.5201(3) 0.8559(2) 0.141(3) Uani 1 1 d . . . . .
 H1A H 0.612658 0.504484 0.833542 0.212 Uiso 1 1 calc R U . . .
 H1B H 0.563983 0.500595 0.892745 0.212 Uiso 1 1 calc R U . . .
 H1C H 0.580171 0.558323 0.863690 0.212 Uiso 1 1 calc R U . . .

loop_
  _atom_site_aniso_label
  _atom_site_aniso_U_11
  _atom_site_aniso_U_22
  _atom_site_aniso_U_33
  _atom_site_aniso_U_23
  _atom_site_aniso_U_13
  _atom_site_aniso_U_12
 Ni1 0.01966(16) 0.03687(15) 0.0272(2) -0.00056(17) 0.00077(17) -0.00019(13)
 Ni2 0.0257(3) 0.0644(4) 0.0288(3) -0.0031(3) 0.000 0.000
 O1 0.0143(9) 0.0461(12) 0.0227(12) -0.0027(9) 0.000 0.000
 N1 0.0205(9) 0.0662(14) 0.0278(12) -0.0079(10) 0.0005(8) 0.0004(8)
 O2 0.0367(10) 0.0711(13) 0.098(2) -0.0547(14) -0.0012(11) 0.0043(9)
 O3 0.0362(9) 0.0767(13) 0.0626(14) 0.0416(11) -0.0125(9) -0.0150(9)
 O4 0.0393(9) 0.0921(15) 0.0560(13) 0.0267(14) -0.0055(10) -0.0207(9)
 O7 0.0398(10) 0.1067(17) 0.0518(14) -0.0220(13) 0.0032(10) -0.0221(10)
 O6 0.0619(13) 0.116(2) 0.0460(13) -0.0302(14) 0.0085(11) -0.0465(13)
 O5 0.0487(12) 0.0990(17) 0.0662(16) 0.0418(14) -0.0200(10) -0.0378(12)
 N3 0.0266(12) 0.104(2) 0.0323(15) -0.0027(13) -0.0003(10) -0.0002(10)
 C19 0.0379(18) 0.049(2) 0.044(2) 0.0213(19) 0.000 0.000
 C18 0.0400(18) 0.0373(15) 0.0329(19) 0.0084(15) 0.000 0.000
 N4 0.0221(16) 0.138(4) 0.040(2) -0.0097(19) 0.000 0.000
 C38 0.0243(12) 0.099(2) 0.0349(15) -0.0101(15) 0.0042(12) -0.0004(11)
 C22 0.0404(19) 0.052(2) 0.068(3) 0.031(2) 0.000 0.000
 C11 0.0408(16) 0.091(2) 0.084(3) -0.054(2) 0.0038(16) -0.0088(15)
 C23 0.0405(18) 0.059(2) 0.070(3) 0.045(2) 0.000 0.000
 N5 0.096(4) 0.110(4) 0.043(3) -0.008(3) 0.000 0.000
 C14 0.0429(14) 0.0820(19) 0.056(2) -0.0365(18) 0.0096(14) -0.0180(13)
 N2 0.045(2) 0.300(9) 0.0222(19) -0.025(3) 0.000 0.000
 C6 0.0372(18) 0.068(2) 0.069(3) -0.045(2) 0.000 0.000
 C26 0.046(2) 0.060(2) 0.089(4) 0.049(3) 0.000 0.000
 C39 0.0241(13) 0.112(3) 0.0267(16) -0.0051(15) 0.0022(12) 0.0001(12)
 C32 0.0494(15) 0.0704(18) 0.059(2) 0.0266(17) -0.0040(14) -0.0162(13)
 C2 0.0318(15) 0.0345(14) 0.038(2) -0.0086(14) 0.000 0.000
 C34 0.0247(13) 0.109(3) 0.0248(15) -0.0080(15) 0.0013(11) -0.0015(13)
 C27 0.0454(15) 0.0695(19) 0.080(2) 0.0413(18) -0.0078(15) -0.0136(13)
 C36 0.0212(13) 0.108(3) 0.0382(18) -0.0052(15) -0.0015(12) -0.0052(14)
 C3 0.0295(17) 0.050(2) 0.055(3) -0.0171(18) 0.000 0.000
 C25 0.0388(14) 0.0615(17) 0.073(2) 0.0358(17) -0.0040(14) -0.0065(12)
 C28 0.0500(16) 0.0692(18) 0.069(2) 0.0267(18) -0.0151(15) -0.0172(13)
 C40 0.0213(16) 0.090(3) 0.033(2) -0.006(2) 0.000 0.000
 C31 0.0350(13) 0.077(2) 0.067(2) 0.0350(18) -0.0059(13) -0.0144(13)
 C10 0.045(2) 0.079(3) 0.089(4) -0.057(3) 0.000 0.000
 C41 0.041(2) 0.078(3) 0.031(2) 0.002(2) 0.000 0.000
 C33 0.0388(13) 0.0563(15) 0.0508(18) 0.0206(14) -0.0014(13) -0.0108(11)
 C42 0.0392(16) 0.109(3) 0.0366(19) -0.0029(18) -0.0061(14) 0.0007(15)
 C24 0.0360(13) 0.0719(18) 0.076(2) 0.0397(18) -0.0092(14) -0.0035(12)
 C37 0.0259(14) 0.130(3) 0.0301(17) -0.0051(16) 0.0098(12) 0.0026(13)
 C9 0.0375(15) 0.082(2) 0.079(2) -0.051(2) 0.0034(14) -0.0062(13)
 C17 0.0327(12) 0.0652(16) 0.0490(17) -0.0220(14) 0.0049(12) -0.0109(11)
 C43 0.060(2) 0.123(3) 0.0315(18) -0.0046(19) -0.0118(16) 0.002(2)
 C20 0.0368(15) 0.109(3) 0.145(4) 0.093(3) 0.0201(19) 0.0204(16)
 C16 0.0478(16) 0.111(3) 0.085(3) -0.051(3) 0.0148(19) -0.0324(17)
 C13 0.0555(19) 0.135(3) 0.055(2) -0.049(2) 0.0083(15) -0.033(2)
 C12 0.0522(18) 0.143(4) 0.069(2) -0.057(3) 0.0054(18) -0.028(2)
 C15 0.0498(17) 0.103(3) 0.068(2) -0.040(2) 0.0119(15) -0.0337(17)
 C5 0.0319(16) 0.122(3) 0.172(5) -0.111(4) -0.003(2) -0.0033(16)
 C29 0.064(2) 0.152(4) 0.086(3) 0.086(3) -0.024(2) -0.044(2)
 C8 0.0339(13) 0.086(2) 0.098(3) -0.064(2) 0.0047(16) -0.0033(13)
 C35 0.0266(14) 0.142(3) 0.0375(18) -0.0140(19) 0.0052(13) -0.0045(14)
 C30 0.0542(19) 0.159(4) 0.087(3) 0.076(3) -0.0254(19) -0.041(2)
 C4 0.0366(16) 0.109(3) 0.160(5) -0.102(3) 0.007(2) 0.0017(17)
 C7 0.0341(19) 0.071(3) 0.084(4) -0.048(3) 0.000 0.000
 C21 0.0313(15) 0.133(3) 0.136(4) 0.104(3) 0.0210(19) 0.0124(17)
 C1 0.123(4) 0.254(8) 0.046(3) -0.019(4) -0.044(3) 0.024(5)

_geom_special_details
;
 All esds (except the esd in the dihedral angle between two l.s. planes)
 are estimated using the full covariance matrix.  The cell esds are taken
 into account individually in the estimation of esds in distances, angles
 and torsion angles; correlations between esds in cell parameters are only
 used when they are defined by crystal symmetry.  An approximate (isotropic)
 treatment of cell esds is used for estimating esds involving l.s. planes.
;
loop_
  _geom_bond_atom_site_label_1
  _geom_bond_atom_site_label_2
  _geom_bond_distance
  _geom_bond_site_symmetry_2
  _geom_bond_publ_flag
 Ni1 O1 1.9934(13) . ?
 Ni1 N1 2.123(2) . ?
 Ni1 O2 2.0343(19) . ?
 Ni1 O3 2.0298(19) . ?
 Ni1 O6 2.037(2) 6 ?
 Ni1 O5 2.027(2) 7_465 ?
 Ni2 O1 2.022(3) . ?
 Ni2 O4 2.0729(19) 6_665 ?
 Ni2 O4 2.0729(19) 7_465 ?
 Ni2 O7 2.087(2) 7 ?
 Ni2 O7 2.087(2) 6 ?
 Ni2 N2 2.104(5) . ?
 O1 H1 0.9800 . ?
 N1 C38 1.337(3) . ?
 N1 C34 1.311(4) . ?
 O2 C2 1.238(2) . ?
 O3 C18 1.220(2) . ?
 O4 C33 1.236(3) . ?
 O7 C17 1.234(3) . ?
 O6 C17 1.233(4) . ?
 O5 C33 1.226(4) . ?
 N3 C39 1.340(4) . ?
 N3 C40 1.335(3) . ?
 C19 C18 1.513(5) . ?
 C19 C20 1.374(4) . ?
 C19 C20 1.374(4) 4_655 ?
 N4 C39 1.330(4) 4 ?
 N4 C39 1.330(4) . ?
 C38 H38 0.9300 . ?
 C38 C37 1.366(4) . ?
 C22 C23 1.473(5) . ?
 C22 C21 1.361(4) 4_655 ?
 C22 C21 1.361(4) . ?
 C11 C9 1.474(4) . ?
 C11 C16 1.394(5) . ?
 C11 C12 1.371(5) . ?
 C23 C24 1.394(3) 4_655 ?
 C23 C24 1.394(3) . ?
 N5 C43 1.327(5) 4 ?
 N5 C43 1.327(5) . ?
 C14 C17 1.516(3) . ?
 C14 C13 1.374(5) . ?
 C14 C15 1.379(4) . ?
 N2 C1 1.364(6) . ?
 N2 C1 1.364(6) 4_655 ?
 C6 C5 1.369(4) . ?
 C6 C5 1.369(4) 4_655 ?
 C6 C7 1.488(5) . ?
 C26 H26 0.9300 . ?
 C26 C25 1.376(3) . ?
 C26 C25 1.376(3) 4_655 ?
 C39 C36 1.488(4) . ?
 C32 H32 0.9300 . ?
 C32 C28 1.367(4) . ?
 C32 C31 1.382(4) . ?
 C2 C3 1.494(5) . ?
 C34 H34 0.9300 . ?
 C34 C35 1.382(4) . ?
 C27 C25 1.497(4) . ?
 C27 C28 1.363(4) . ?
 C27 C29 1.366(5) . ?
 C36 C37 1.375(5) . ?
 C36 C35 1.390(4) . ?
 C3 C4 1.378(4) . ?
 C3 C4 1.378(4) 4_655 ?
 C25 C24 1.387(4) . ?
 C28 H28 0.9300 . ?
 C40 C41 1.481(7) . ?
 C31 C33 1.521(3) . ?
 C31 C30 1.406(5) . ?
 C10 H10 0.9300 . ?
 C10 C9 1.390(3) . ?
 C10 C9 1.390(3) 4_655 ?
 C41 C42 1.372(4) 4 ?
 C41 C42 1.372(4) . ?
 C42 H42 0.9300 . ?
 C42 C43 1.364(5) . ?
 C24 H24 0.9300 . ?
 C37 H37 0.9300 . ?
 C9 C8 1.399(4) . ?
 C43 H43 0.9300 . ?
 C20 H20 0.9300 . ?
 C20 C21 1.364(5) . ?
 C16 H16 0.9300 . ?
 C16 C15 1.372(4) . ?
 C13 H13 0.9300 . ?
 C13 C12 1.399(4) . ?
 C12 H12 0.9300 . ?
 C15 H15 0.9300 . ?
 C5 H5 0.9300 . ?
 C5 C4 1.384(5) . ?
 C29 H29 0.9300 . ?
 C29 C30 1.373(5) . ?
 C8 H8 0.9300 . ?
 C8 C7 1.386(3) . ?
 C35 H35 0.9300 . ?
 C30 H30 0.9300 . ?
 C4 H4 0.9300 . ?
 C21 H21 0.9300 . ?
 C1 H1A 0.9600 . ?
 C1 H1B 0.9600 . ?
 C1 H1C 0.9600 . ?

loop_
  _geom_angle_atom_site_label_1
  _geom_angle_atom_site_label_2
  _geom_angle_atom_site_label_3
  _geom_angle
  _geom_angle_site_symmetry_1
  _geom_angle_site_symmetry_3
  _geom_angle_publ_flag
 O1 Ni1 N1 178.21(9) . . ?
 O1 Ni1 O2 94.75(9) . . ?
 O1 Ni1 O3 94.11(8) . . ?
 O1 Ni1 O6 92.41(9) . 6 ?
 O1 Ni1 O5 91.25(9) . 7_465 ?
 O2 Ni1 N1 86.97(8) . . ?
 O2 Ni1 O6 88.58(12) . 6 ?
 O3 Ni1 N1 85.36(8) . . ?
 O3 Ni1 O2 90.32(12) . . ?
 O3 Ni1 O6 173.45(9) . 6 ?
 O6 Ni1 N1 88.13(9) 6 . ?
 O5 Ni1 N1 87.05(8) 7_465 . ?
 O5 Ni1 O2 173.72(9) 7_465 . ?
 O5 Ni1 O3 91.11(11) 7_465 . ?
 O5 Ni1 O6 89.30(14) 7_465 6 ?
 O1 Ni2 O4 92.26(8) . 7_465 ?
 O1 Ni2 O4 92.26(9) . 6_665 ?
 O1 Ni2 O7 93.22(9) . 7 ?
 O1 Ni2 O7 93.22(9) . 6 ?
 O1 Ni2 N2 178.6(2) . . ?
 O4 Ni2 O4 91.51(13) 6_665 7_465 ?
 O4 Ni2 O7 174.46(11) 7_465 7 ?
 O4 Ni2 O7 89.15(10) 6_665 7 ?
 O4 Ni2 O7 174.46(11) 6_665 6 ?
 O4 Ni2 O7 89.15(10) 7_465 6 ?
 O4 Ni2 N2 88.74(17) 7_465 . ?
 O4 Ni2 N2 88.74(17) 6_665 . ?
 O7 Ni2 O7 89.67(14) 6 7 ?
 O7 Ni2 N2 85.77(18) 6 . ?
 O7 Ni2 N2 85.77(18) 7 . ?
 Ni1 O1 Ni1 117.44(12) . 4_655 ?
 Ni1 O1 Ni2 121.24(6) . . ?
 Ni1 O1 Ni2 121.24(6) 4_655 . ?
 Ni1 O1 H1 90.9 . . ?
 Ni1 O1 H1 90.9 4_655 . ?
 Ni2 O1 H1 90.9 . . ?
 C38 N1 Ni1 121.44(19) . . ?
 C34 N1 Ni1 121.60(18) . . ?
 C34 N1 C38 116.9(2) . . ?
 C2 O2 Ni1 134.12(18) . . ?
 C18 O3 Ni1 133.50(19) . . ?
 C33 O4 Ni2 131.30(19) . 6_664 ?
 C17 O7 Ni2 130.4(2) . 6_554 ?
 C17 O6 Ni1 134.5(2) . 6_554 ?
 C33 O5 Ni1 135.4(2) . 7_564 ?
 C40 N3 C39 115.1(3) . . ?
 C20 C19 C18 121.76(19) . . ?
 C20 C19 C18 121.76(19) 4_655 . ?
 C20 C19 C20 116.4(4) . 4_655 ?
 O3 C18 O3 127.8(3) . 4_655 ?
 O3 C18 C19 116.11(16) . . ?
 O3 C18 C19 116.11(16) 4_655 . ?
 C39 N4 C39 116.2(4) 4 . ?
 N1 C38 H38 118.1 . . ?
 N1 C38 C37 123.7(3) . . ?
 C37 C38 H38 118.1 . . ?
 C21 C22 C23 122.55(19) . . ?
 C21 C22 C23 122.54(19) 4_655 . ?
 C21 C22 C21 114.8(4) . 4_655 ?
 C16 C11 C9 118.3(3) . . ?
 C12 C11 C9 122.9(3) . . ?
 C12 C11 C16 118.8(3) . . ?
 C24 C23 C22 121.02(17) . . ?
 C24 C23 C22 121.02(17) 4_655 . ?
 C24 C23 C24 117.9(3) . 4_655 ?
 C43 N5 C43 114.6(5) 4 . ?
 C13 C14 C17 122.1(3) . . ?
 C13 C14 C15 118.9(3) . . ?
 C15 C14 C17 119.0(3) . . ?
 C1 N2 Ni2 121.7(3) 4_655 . ?
 C1 N2 Ni2 121.7(3) . . ?
 C1 N2 C1 116.2(6) 4_655 . ?
 C5 C6 C5 115.9(4) . 4_655 ?
 C5 C6 C7 122.02(18) . . ?
 C5 C6 C7 122.02(18) 4_655 . ?
 C25 C26 H26 119.1 4_655 . ?
 C25 C26 H26 119.1 . . ?
 C25 C26 C25 121.8(4) 4_655 . ?
 N3 C39 C36 118.0(3) . . ?
 N4 C39 N3 124.2(3) . . ?
 N4 C39 C36 117.8(3) . . ?
 C28 C32 H32 119.6 . . ?
 C28 C32 C31 120.8(3) . . ?
 C31 C32 H32 119.6 . . ?
 O2 C2 O2 125.7(3) 4_655 . ?
 O2 C2 C3 117.12(16) . . ?
 O2 C2 C3 117.12(16) 4_655 . ?
 N1 C34 H34 118.1 . . ?
 N1 C34 C35 123.9(3) . . ?
 C35 C34 H34 118.1 . . ?
 C28 C27 C25 120.0(3) . . ?
 C28 C27 C29 117.7(3) . . ?
 C29 C27 C25 122.2(3) . . ?
 C37 C36 C39 121.3(3) . . ?
 C37 C36 C35 117.7(3) . . ?
 C35 C36 C39 120.9(3) . . ?
 C4 C3 C2 121.39(19) 4_655 . ?
 C4 C3 C2 121.40(19) . . ?
 C4 C3 C4 117.1(4) . 4_655 ?
 C26 C25 C27 119.8(3) . . ?
 C26 C25 C24 118.7(3) . . ?
 C24 C25 C27 121.5(3) . . ?
 C32 C28 H28 119.1 . . ?
 C27 C28 C32 121.8(3) . . ?
 C27 C28 H28 119.1 . . ?
 N3 C40 N3 125.0(4) . 4 ?
 N3 C40 C41 117.5(2) 4 . ?
 N3 C40 C41 117.5(2) . . ?
 C32 C31 C33 119.8(3) . . ?
 C32 C31 C30 118.0(3) . . ?
 C30 C31 C33 122.2(3) . . ?
 C9 C10 H10 119.1 . . ?
 C9 C10 H10 119.1 4_655 . ?
 C9 C10 C9 121.8(4) . 4_655 ?
 C42 C41 C40 121.0(2) . . ?
 C42 C41 C40 121.0(2) 4 . ?
 C42 C41 C42 118.0(4) 4 . ?
 O4 C33 C31 117.1(3) . . ?
 O5 C33 O4 127.6(2) . . ?
 O5 C33 C31 115.3(2) . . ?
 C41 C42 H42 120.8 . . ?
 C43 C42 C41 118.4(3) . . ?
 C43 C42 H42 120.8 . . ?
 C23 C24 H24 119.3 . . ?
 C25 C24 C23 121.4(3) . . ?
 C25 C24 H24 119.3 . . ?
 C38 C37 C36 119.2(3) . . ?
 C38 C37 H37 120.4 . . ?
 C36 C37 H37 120.4 . . ?
 C10 C9 C11 119.2(3) . . ?
 C10 C9 C8 118.4(3) . . ?
 C8 C9 C11 122.3(3) . . ?
 O7 C17 C14 117.5(3) . . ?
 O6 C17 O7 127.3(2) . . ?
 O6 C17 C14 115.2(2) . . ?
 N5 C43 C42 125.2(4) . . ?
 N5 C43 H43 117.4 . . ?
 C42 C43 H43 117.4 . . ?
 C19 C20 H20 119.7 . . ?
 C21 C20 C19 120.7(3) . . ?
 C21 C20 H20 119.7 . . ?
 C11 C16 H16 119.7 . . ?
 C15 C16 C11 120.6(3) . . ?
 C15 C16 H16 119.7 . . ?
 C14 C13 H13 119.7 . . ?
 C14 C13 C12 120.7(3) . . ?
 C12 C13 H13 119.7 . . ?
 C11 C12 C13 120.2(4) . . ?
 C11 C12 H12 119.9 . . ?
 C13 C12 H12 119.9 . . ?
 C14 C15 H15 119.6 . . ?
 C16 C15 C14 120.9(3) . . ?
 C16 C15 H15 119.6 . . ?
 C6 C5 H5 118.7 . . ?
 C6 C5 C4 122.6(3) . . ?
 C4 C5 H5 118.7 . . ?
 C27 C29 H29 118.6 . . ?
 C27 C29 C30 122.7(3) . . ?
 C30 C29 H29 118.6 . . ?
 C9 C8 H8 119.6 . . ?
 C7 C8 C9 120.8(3) . . ?
 C7 C8 H8 119.6 . . ?
 C34 C35 C36 118.6(3) . . ?
 C34 C35 H35 120.7 . . ?
 C36 C35 H35 120.7 . . ?
 C31 C30 H30 120.5 . . ?
 C29 C30 C31 118.9(3) . . ?
 C29 C30 H30 120.5 . . ?
 C3 C4 C5 120.7(3) . . ?
 C3 C4 H4 119.7 . . ?
 C5 C4 H4 119.7 . . ?
 C8 C7 C6 120.16(18) . . ?
 C8 C7 C6 120.16(18) 4_655 . ?
 C8 C7 C8 119.7(4) 4_655 . ?
 C22 C21 C20 123.5(3) . . ?
 C22 C21 H21 118.2 . . ?
 C20 C21 H21 118.2 . . ?
 N2 C1 H1A 109.5 . . ?
 N2 C1 H1B 109.5 . . ?
 N2 C1 H1C 109.5 . . ?
 H1A C1 H1B 109.5 . . ?
 H1A C1 H1C 109.5 . . ?
 H1B C1 H1C 109.5 . . ?

loop_
  _geom_torsion_atom_site_label_1
  _geom_torsion_atom_site_label_2
  _geom_torsion_atom_site_label_3
  _geom_torsion_atom_site_label_4
  _geom_torsion
  _geom_torsion_site_symmetry_1
  _geom_torsion_site_symmetry_2
  _geom_torsion_site_symmetry_3
  _geom_torsion_site_symmetry_4
  _geom_torsion_publ_flag
 Ni1 N1 C38 C37 178.1(3) . . . . ?
 Ni1 N1 C34 C35 -178.3(3) . . . . ?
 Ni1 O2 C2 O2 9.4(7) . . . 4_655 ?
 Ni1 O2 C2 C3 -174.5(3) . . . . ?
 Ni1 O3 C18 O3 4.4(7) . . . 4_655 ?
 Ni1 O3 C18 C19 -176.4(3) . . . . ?
 Ni1 O6 C17 O7 -28.1(6) 6_554 . . . ?
 Ni1 O6 C17 C14 153.7(3) 6_554 . . . ?
 Ni1 O5 C33 O4 -21.5(6) 7_564 . . . ?
 Ni1 O5 C33 C31 156.9(3) 7_564 . . . ?
 Ni2 O4 C33 O5 19.0(5) 6_664 . . . ?
 Ni2 O4 C33 C31 -159.4(2) 6_664 . . . ?
 Ni2 O7 C17 O6 26.4(5) 6_554 . . . ?
 Ni2 O7 C17 C14 -155.5(2) 6_554 . . . ?
 N1 C38 C37 C36 -0.9(5) . . . . ?
 N1 C34 C35 C36 1.3(6) . . . . ?
 O2 C2 C3 C4 179.5(5) . . . 4_655 ?
 O2 C2 C3 C4 -4.1(7) 4_655 . . 4_655 ?
 O2 C2 C3 C4 4.1(7) . . . . ?
 O2 C2 C3 C4 -179.5(5) 4_655 . . . ?
 N3 C39 C36 C37 -179.8(3) . . . . ?
 N3 C39 C36 C35 -3.2(5) . . . . ?
 N3 C40 C41 C42 1.0(7) 4 . . . ?
 N3 C40 C41 C42 179.1(4) . . . . ?
 N3 C40 C41 C42 -1.0(7) . . . 4 ?
 N3 C40 C41 C42 -179.1(4) 4 . . 4 ?
 C19 C20 C21 C22 -4.9(9) . . . . ?
 C18 C19 C20 C21 -174.7(5) . . . . ?
 N4 C39 C36 C37 1.8(6) . . . . ?
 N4 C39 C36 C35 178.5(4) . . . . ?
 C38 N1 C34 C35 -0.5(5) . . . . ?
 C22 C23 C24 C25 177.4(4) . . . . ?
 C11 C9 C8 C7 -175.3(5) . . . . ?
 C11 C16 C15 C14 3.1(6) . . . . ?
 C23 C22 C21 C20 177.7(6) . . . . ?
 C14 C13 C12 C11 1.7(7) . . . . ?
 C6 C5 C4 C3 -0.8(10) . . . . ?
 C26 C25 C24 C23 -0.4(7) . . . . ?
 C39 N3 C40 N3 -2.4(6) . . . 4 ?
 C39 N3 C40 C41 179.7(4) . . . . ?
 C39 N4 C39 N3 3.4(8) 4 . . . ?
 C39 N4 C39 C36 -178.3(3) 4 . . . ?
 C39 C36 C37 C38 178.4(3) . . . . ?
 C39 C36 C35 C34 -178.6(4) . . . . ?
 C32 C31 C33 O4 -178.5(3) . . . . ?
 C32 C31 C33 O5 3.0(5) . . . . ?
 C32 C31 C30 C29 -0.8(7) . . . . ?
 C2 C3 C4 C5 -177.9(5) . . . . ?
 C34 N1 C38 C37 0.3(5) . . . . ?
 C27 C25 C24 C23 178.2(4) . . . . ?
 C27 C29 C30 C31 -2.7(9) . . . . ?
 C25 C26 C25 C27 -178.0(3) 4_655 . . . ?
 C25 C26 C25 C24 0.7(8) 4_655 . . . ?
 C25 C27 C28 C32 175.3(3) . . . . ?
 C25 C27 C29 C30 -173.1(5) . . . . ?
 C28 C32 C31 C33 -174.4(3) . . . . ?
 C28 C32 C31 C30 2.9(6) . . . . ?
 C28 C27 C25 C26 -37.7(6) . . . . ?
 C28 C27 C25 C24 143.6(4) . . . . ?
 C28 C27 C29 C30 4.0(8) . . . . ?
 C40 N3 C39 N4 -0.7(6) . . . . ?
 C40 N3 C39 C36 -178.9(3) . . . . ?
 C40 C41 C42 C43 177.7(4) . . . . ?
 C31 C32 C28 C27 -1.6(6) . . . . ?
 C10 C9 C8 C7 2.3(7) . . . . ?
 C41 C42 C43 N5 1.0(8) . . . . ?
 C33 C31 C30 C29 176.4(4) . . . . ?
 C42 C41 C42 C43 -2.2(8) 4 . . . ?
 C24 C23 C24 C25 0.2(8) 4_655 . . . ?
 C37 C36 C35 C34 -1.8(6) . . . . ?
 C9 C11 C16 C15 175.5(4) . . . . ?
 C9 C11 C12 C13 -177.8(4) . . . . ?
 C9 C10 C9 C11 176.7(4) 4_655 . . . ?
 C9 C10 C9 C8 -1.0(9) 4_655 . . . ?
 C9 C8 C7 C6 175.0(5) . . . . ?
 C9 C8 C7 C8 -3.6(9) . . . 4_655 ?
 C17 C14 C13 C12 176.5(4) . . . . ?
 C17 C14 C15 C16 -178.9(4) . . . . ?
 C43 N5 C43 C42 0.3(9) 4 . . . ?
 C20 C19 C18 O3 178.7(4) 4_655 . . 4_655 ?
 C20 C19 C18 O3 -0.6(6) 4_655 . . . ?
 C20 C19 C18 O3 0.6(6) . . . 4_655 ?
 C20 C19 C18 O3 -178.7(4) . . . . ?
 C20 C19 C20 C21 7.2(10) 4_655 . . . ?
 C16 C11 C9 C10 -44.2(6) . . . . ?
 C16 C11 C9 C8 133.3(4) . . . . ?
 C16 C11 C12 C13 0.1(7) . . . . ?
 C13 C14 C17 O7 1.3(5) . . . . ?
 C13 C14 C17 O6 179.7(4) . . . . ?
 C13 C14 C15 C16 -1.3(6) . . . . ?
 C12 C11 C9 C10 133.6(5) . . . . ?
 C12 C11 C9 C8 -48.8(7) . . . . ?
 C12 C11 C16 C15 -2.4(7) . . . . ?
 C15 C14 C17 O7 178.9(4) . . . . ?
 C15 C14 C17 O6 -2.8(5) . . . . ?
 C15 C14 C13 C12 -1.1(7) . . . . ?
 C5 C6 C5 C4 -4.9(11) 4_655 . . . ?
 C5 C6 C7 C8 1.3(8) 4_655 . . 4_655 ?
 C5 C6 C7 C8 -1.3(8) . . . . ?
 C5 C6 C7 C8 177.3(5) . . . 4_655 ?
 C5 C6 C7 C8 -177.3(5) 4_655 . . . ?
 C29 C27 C25 C26 139.3(5) . . . . ?
 C29 C27 C25 C24 -39.4(6) . . . . ?
 C29 C27 C28 C32 -1.8(6) . . . . ?
 C35 C36 C37 C38 1.7(6) . . . . ?
 C30 C31 C33 O4 4.4(5) . . . . ?
 C30 C31 C33 O5 -174.2(4) . . . . ?
 C4 C3 C4 C5 6.5(11) 4_655 . . . ?
 C7 C6 C5 C4 179.0(6) . . . . ?
 C21 C22 C23 C24 179.1(5) 4_655 . . . ?
 C21 C22 C23 C24 -179.1(5) . . . 4_655 ?
 C21 C22 C23 C24 3.8(8) . . . . ?
 C21 C22 C23 C24 -3.8(8) 4_655 . . 4_655 ?
 C21 C22 C21 C20 2.0(10) 4_655 . . . ?

_smtbx_masks_special_details       ?
loop_
  _smtbx_masks_void_nr
  _smtbx_masks_void_average_x
  _smtbx_masks_void_average_y
  _smtbx_masks_void_average_z
  _smtbx_masks_void_volume
  _smtbx_masks_void_count_electrons
  _smtbx_masks_void_content
 1 -0.531 0.244 0.070 919.8 212.9 ?
 2 -0.994 0.256 0.570 919.8 212.6 ?
 3 -0.779 0.744 0.070 919.8 212.9 ?
 4 -0.401 0.756 0.570 919.8 212.6 ?

_smtbx_masks_void_probe_radius     1.2
_smtbx_masks_void_truncation_radius  1.2
_shelx_res_file
;
TITL ctgu-24_a.res in Cmc2(1)
    ctgu-24.res
    created by SHELXL-2018/3 at 22:16:01 on 30-Aug-2021
REM Old TITL exp_2465 in Cmcm
REM SHELXT solution in Cmc2(1): R1 0.167, Rweak 0.017, Alpha 0.013
REM <I/s> 0.279 for 114 systematic absences, Orientation as input
REM Flack x = 0.101 ( 0.016 ) from 1869 Parsons' quotients
REM Formula found by SHELXT: C67 N11 O17 Ni3
CELL 1.54184 16.7054 24.2139 22.5829 90 90 90
ZERR 4 0.0003 0.0004 0.0004 0 0 0
LATT -7
SYMM -X,-Y,0.5+Z
SYMM +X,-Y,0.5+Z
SYMM -X,+Y,+Z
SFAC C H N Ni O
UNIT 296 196 28 12 52

L.S. 20
PLAN  23
SIZE 0.25 0.21 0.22
TEMP 16.85
CONF
BOND
list 4
fmap 2 53
MORE -1
BOND $H
ACTA
ABIN
REM <olex2.extras>
REM <HklSrc "%.\\CTGU-24.hkl">
REM </olex2.extras>

WGHT    0.049200
FVAR       0.15771
NI1   4    0.398017    0.498680    0.596645    11.00000    0.01966    0.03687 =
         0.02722   -0.00056    0.00077   -0.00019
NI2   4    0.500000    0.510699    0.731378    10.50000    0.02574    0.06442 =
         0.02881   -0.00309    0.00000    0.00000
O1    5    0.500000    0.503991    0.642120    10.50000    0.01427    0.04609 =
         0.02274   -0.00274    0.00000    0.00000
AFIX  13
H1    2    0.500000    0.544279    0.637982    10.50000   -1.50000
AFIX   0
N1    3    0.288457    0.495546    0.549109    11.00000    0.02048    0.06615 =
         0.02778   -0.00786    0.00045    0.00037
O2    5    0.434054    0.433312    0.546731    11.00000    0.03674    0.07113 =
         0.09807   -0.05468   -0.00124    0.00426
O3    5    0.434445    0.551566    0.532322    11.00000    0.03624    0.07670 =
         0.06265    0.04156   -0.01254   -0.01498
O4    5    0.911112    0.929590    0.229848    11.00000    0.03928    0.09213 =
         0.05603    0.02670   -0.00550   -0.02071
O7    5    0.088098    0.049653    0.241795    11.00000    0.03984    0.10668 =
         0.05184   -0.02198    0.00318   -0.02213
O6    5    0.150026    0.055725    0.155551    11.00000    0.06188    0.11587 =
         0.04604   -0.03015    0.00852   -0.04655
O5    5    0.849702    0.938307    0.143675    11.00000    0.04874    0.09902 =
         0.06624    0.04179   -0.02000   -0.03783
N3    3    0.070858    0.490501    0.394995    11.00000    0.02665    0.10399 =
         0.03226   -0.00268   -0.00030   -0.00017
C19   1    0.500000    0.610617    0.467284    10.50000    0.03789    0.04923 =
         0.04408    0.02129    0.00000    0.00000
C18   1    0.500000    0.567172    0.515436    10.50000    0.04004    0.03727 =
         0.03287    0.00835    0.00000    0.00000
N4    3    0.000000    0.496950    0.485078    10.50000    0.02209    0.13832 =
         0.04029   -0.00975    0.00000    0.00000
C38   1    0.217882    0.499071    0.576775    11.00000    0.02430    0.09949 =
         0.03493   -0.01014    0.00421   -0.00036
AFIX  43
H38   2    0.217815    0.501837    0.617850    11.00000   -1.20000
AFIX   0
C22   1    0.500000    0.695214    0.381558    10.50000    0.04042    0.05158 =
         0.06771    0.03093    0.00000    0.00000
C11   1    0.352320    0.137169    0.289116    11.00000    0.04084    0.09094 =
         0.08385   -0.05417    0.00377   -0.00878
C23   1    0.500000    0.742242    0.340185    10.50000    0.04053    0.05868 =
         0.07035    0.04474    0.00000    0.00000
N5    3    0.000000    0.483527    0.178974    10.50000    0.09641    0.11007 =
         0.04289   -0.00808    0.00000    0.00000
C14   1    0.216346    0.089958    0.238334    11.00000    0.04290    0.08198 =
         0.05581   -0.03653    0.00956   -0.01801
N2    3    0.500000    0.515513    0.824388    10.50000    0.04544    0.29959 =
         0.02222   -0.02533    0.00000    0.00000
C6    1    0.500000    0.275761    0.411816    10.50000    0.03716    0.06823 =
         0.06890   -0.04540    0.00000    0.00000
C26   1    0.500000    0.827690    0.258310    10.50000    0.04607    0.06033 =
         0.08883    0.04920    0.00000    0.00000
AFIX  43
H26   2    0.500000    0.856146    0.230651    10.50000   -1.20000
AFIX   0
C39   1    0.067586    0.493787    0.454157    11.00000    0.02408    0.11174 =
         0.02670   -0.00510    0.00218    0.00015
C32   1    0.722382    0.875492    0.179088    11.00000    0.04943    0.07045 =
         0.05871    0.02661   -0.00398   -0.01618
AFIX  43
H32   2    0.725649    0.885666    0.139451    11.00000   -1.20000
AFIX   0
C2    1    0.500000    0.416102    0.529809    10.50000    0.03182    0.03448 =
         0.03783   -0.00855    0.00000    0.00000
C34   1    0.286895    0.491961    0.491191    11.00000    0.02474    0.10949 =
         0.02482   -0.00798    0.00134   -0.00149
AFIX  43
H34   2    0.335473    0.489785    0.471213    11.00000   -1.20000
AFIX   0
C27   1    0.648666    0.832148    0.256693    11.00000    0.04543    0.06950 =
         0.08025    0.04131   -0.00780   -0.01355
C36   1    0.144451    0.495607    0.487354    11.00000    0.02121    0.10802 =
         0.03825   -0.00519   -0.00151   -0.00515
C3    1    0.500000    0.368198    0.488137    10.50000    0.02953    0.05049 =
         0.05465   -0.01713    0.00000    0.00000
C25   1    0.571968    0.807228    0.278199    11.00000    0.03880    0.06148 =
         0.07326    0.03584   -0.00396   -0.00653
C28   1    0.655449    0.849064    0.199331    11.00000    0.05000    0.06916 =
         0.06884    0.02668   -0.01508   -0.01716
AFIX  43
H28   2    0.613417    0.842448    0.173277    11.00000   -1.20000
AFIX   0
C40   1    0.000000    0.489933    0.367713    10.50000    0.02130    0.08981 =
         0.03327   -0.00625    0.00000    0.00000
C31   1    0.785275    0.887280    0.216815    11.00000    0.03497    0.07734 =
         0.06748    0.03496   -0.00591   -0.01442
C10   1    0.500000    0.138296    0.294371    10.50000    0.04467    0.07922 =
         0.08923   -0.05740    0.00000    0.00000
AFIX  43
H10   2    0.500000    0.108809    0.267984    10.50000   -1.20000
AFIX   0
C41   1    0.000000    0.486598    0.302249    10.50000    0.04110    0.07754 =
         0.03083    0.00193    0.00000    0.00000
C33   1    0.855713    0.921306    0.194640    11.00000    0.03879    0.05633 =
         0.05076    0.02059   -0.00143   -0.01082
C42   1   -0.070431    0.485054    0.271018    11.00000    0.03922    0.10866 =
         0.03658   -0.00290   -0.00606    0.00068
AFIX  43
H42   2   -0.119459    0.484756    0.290524    11.00000   -1.20000
AFIX   0
C24   1    0.571473    0.764378    0.318981    11.00000    0.03604    0.07186 =
         0.07635    0.03969   -0.00924   -0.00350
AFIX  43
H24   2    0.619855    0.750126    0.332451    11.00000   -1.20000
AFIX   0
C37   1    0.145892    0.498839    0.548130    11.00000    0.02590    0.13032 =
         0.03012   -0.00513    0.00981    0.00262
AFIX  43
H37   2    0.098382    0.500845    0.569487    11.00000   -1.20000
AFIX   0
C9    1    0.427303    0.159719    0.313543    11.00000    0.03752    0.08161 =
         0.07854   -0.05138    0.00339   -0.00621
C17   1    0.144960    0.062124    0.209572    11.00000    0.03274    0.06516 =
         0.04898   -0.02203    0.00487   -0.01088
C43   1   -0.066824    0.483967    0.210705    11.00000    0.06033    0.12325 =
         0.03147   -0.00464   -0.01176    0.00194
AFIX  43
H43   2   -0.115077    0.483496    0.190172    11.00000   -1.20000
AFIX   0
C20   1    0.569922    0.630787    0.443646    11.00000    0.03680    0.10922 =
         0.14548    0.09308    0.02015    0.02036
AFIX  43
H20   2    0.618622    0.615466    0.454969    11.00000   -1.20000
AFIX   0
C16   1    0.347851    0.127988    0.228249    11.00000    0.04782    0.11133 =
         0.08512   -0.05088    0.01485   -0.03238
AFIX  43
H16   2    0.390207    0.138498    0.204016    11.00000   -1.20000
AFIX   0
C13   1    0.219471    0.100243    0.298128    11.00000    0.05548    0.13477 =
         0.05526   -0.04905    0.00831   -0.03283
AFIX  43
H13   2    0.175576    0.091818    0.321792    11.00000   -1.20000
AFIX   0
C12   1    0.288002    0.123253    0.323760    11.00000    0.05217    0.14264 =
         0.06852   -0.05684    0.00542   -0.02800
AFIX  43
H12   2    0.289953    0.129133    0.364431    11.00000   -1.20000
AFIX   0
C15   1    0.281481    0.103576    0.203796    11.00000    0.04978    0.10300 =
         0.06813   -0.04041    0.01189   -0.03368
AFIX  43
H15   2    0.280428    0.096122    0.163405    11.00000   -1.20000
AFIX   0
C5    1    0.430537    0.300911    0.429414    11.00000    0.03189    0.12190 =
         0.17158   -0.11109   -0.00252   -0.00331
AFIX  43
H5    2    0.382045    0.286859    0.415916    11.00000   -1.20000
AFIX   0
C29   1    0.712360    0.841113    0.293421    11.00000    0.06407    0.15176 =
         0.08582    0.08568   -0.02398   -0.04396
AFIX  43
H29   2    0.709928    0.827748    0.331987    11.00000   -1.20000
AFIX   0
C8    1    0.428288    0.203519    0.353924    11.00000    0.03392    0.08576 =
         0.09835   -0.06436    0.00472   -0.00327
AFIX  43
H8    2    0.380235    0.217515    0.368318    11.00000   -1.20000
AFIX   0
C35   1    0.217336    0.491224    0.458068    11.00000    0.02662    0.14163 =
         0.03750   -0.01398    0.00521   -0.00447
AFIX  43
H35   2    0.219264    0.487868    0.417068    11.00000   -1.20000
AFIX   0
C30   1    0.779783    0.869023    0.275769    11.00000    0.05420    0.15905 =
         0.08659    0.07637   -0.02543   -0.04134
AFIX  43
H30   2    0.821149    0.875743    0.302371    11.00000   -1.20000
AFIX   0
C4    1    0.429655    0.346407    0.466488    11.00000    0.03663    0.10897 =
         0.15967   -0.10191    0.00721    0.00169
AFIX  43
H4    2    0.381068    0.362444    0.476902    11.00000   -1.20000
AFIX   0
C7    1    0.500000    0.226301    0.372737    10.50000    0.03409    0.07119 =
         0.08390   -0.04783    0.00000    0.00000
C21   1    0.568615    0.673068    0.403729    11.00000    0.03128    0.13340 =
         0.13600    0.10434    0.02098    0.01242
AFIX  43
H21   2    0.617223    0.687535    0.390986    11.00000   -1.20000
AFIX   0
C1    1    0.569340    0.520066    0.855928    11.00000    0.12261    0.25436 =
         0.04625   -0.01914   -0.04386    0.02439
AFIX 137
H1A   2    0.612658    0.504484    0.833542    11.00000   -1.50000
H1B   2    0.563983    0.500595    0.892745    11.00000   -1.50000
H1C   2    0.580171    0.558323    0.863690    11.00000   -1.50000
AFIX   0
HKLF 4


REM  ctgu-24_a.res in Cmc2(1)
REM wR2 = 0.0823, GooF = S = 1.036, Restrained GooF = 1.036 for all data
REM R1 = 0.0298 for 6382 Fo > 4sig(Fo) and 0.0317 for all 6926 data
REM 464 parameters refined using 1 restraints

END

WGHT      0.0492      0.0000

REM Highest difference peak  0.186,  deepest hole -0.370,  1-sigma level  0.033
Q1    1   0.5000  0.5008  0.6741  10.50000  0.05    0.19
Q2    1   0.3988  0.4992  0.5389  11.00000  0.05    0.18
Q3    1   0.3921  0.5010  0.6585  11.00000  0.05    0.18
Q4    1   0.5000  0.5015  0.9012  10.50000  0.05    0.17
Q5    1   0.4395  0.5060  0.6982  11.00000  0.05    0.17
Q6    1   0.4645  0.5005  0.6322  11.00000  0.05    0.15
Q7    1   0.2022  0.0609  0.1804  11.00000  0.05    0.15
Q8    1   0.8420  0.9582  0.1605  11.00000  0.05    0.14
Q9    1   0.3353  0.4997  0.5595  11.00000  0.05    0.14
Q10   1   0.3170  0.5198  0.5981  11.00000  0.05    0.14
Q11   1   0.5000  0.4613  0.8547  10.50000  0.05    0.14
Q12   1   0.5000  0.5792  0.8358  10.50000  0.05    0.13
Q13   1   0.4596  0.5007  0.5614  11.00000  0.05    0.13
Q14   1   0.5000  0.8415  0.2163  10.50000  0.05    0.13
Q15   1   0.3382  0.4993  0.6324  11.00000  0.05    0.13
Q16   1   0.5000  0.1437  0.2406  10.50000  0.05    0.13
Q17   1   0.5512  0.6586  0.4589  11.00000  0.05    0.13
Q18   1   0.4342  0.4572  0.6200  11.00000  0.05    0.13
Q19   1   0.5000  0.7797  0.3614  10.50000  0.05    0.13
Q20   1   0.4348  0.4554  0.5792  11.00000  0.05    0.12
Q21   1   0.5318  0.5775  0.8389  11.00000  0.05    0.12
Q22   1   0.1388  0.0015  0.1975  11.00000  0.05    0.12
Q23   1   0.4395  0.4581  0.5410  11.00000  0.05    0.12
;
_shelx_res_checksum                48707
_shelx_hkl_file
;
   0   0   2 3006.64   69.45
   0   0   3   -0.26    0.60
   0   0   4 3596.66   83.99
   0   0   5   -0.20    0.92
   0   0   6  337.60   10.49
   0   0   7    0.22    0.98
   0   0   8  737.05   20.73
   0   0   9   -0.07    0.99
   0   0  10   83.77    5.13
   0   0  11    0.09    0.94
   0   0 -11   -0.25    0.63
   0   0 -12  380.84   10.86
   0   0  12  378.48   14.02
   0   0 -12  383.05   10.81
   0   0  13   -0.53    0.90
   0   0 -13    0.78    0.81
   0   0 -14  343.06   10.29
   0   0 -15   -0.18    0.91
   0   0 -16  615.45   17.03
   0   0 -17    0.41    0.99
   0   0 -18  174.64    6.81
   0   0 -19    0.49    1.05
   0   0 -20  291.27    9.66
   0   0 -21   -1.23    1.40
   0   0 -22  216.22    7.66
   0   0 -22  235.24    8.88
   0   0 -23   -1.09    1.66
   0   0 -24   23.72    2.46
   0   0 -25   -0.08    1.05
   0   0 -26    3.57    1.04
   0   0 -27    0.67    0.60
   0  -2   0 4882.14  111.55
   0  -2   1    9.98    0.52
   0  -2   2 2691.88   61.44
   0  -2  -2 2646.97   62.88
   0   2   3  725.34   19.01
   0  -2  -3  765.02   19.21
   0  -2  -4  583.04   15.61
   0   2   4  552.79   15.39
   0  -2  -5  306.99   10.09
   0   2   5  320.79    9.98
   0  -2  -6  723.76   19.81
   0   2   6  690.93   19.51
   0   2   7   21.79    2.38
   0  -2  -7   20.69    2.42
   0  -2   7   19.25    2.24
   0   2   8 1253.12   33.56
   0  -2   8 1286.53   33.37
   0   2   9   87.73    5.29
   0  -2   9   95.67    5.35
   0   2  10    4.30    1.53
   0  -2  10    4.28    1.42
   0  -2  11  184.04    8.31
   0  -2 -11  162.31    5.67
   0   2  11  189.75    8.70
   0  -2  12  286.33   11.58
   0   2  12  266.85   11.82
   0   2 -12  300.48    8.80
   0  -2 -12  293.45    8.81
   0  -2  13  228.68   10.14
   0  -2 -13  218.63    7.28
   0   2 -13  225.60    7.28
   0   2 -13  213.31    7.06
   0   2 -14  433.99   12.11
   0  -2 -14  436.59   12.40
   0   2 -15   69.19    3.48
   0  -2 -15   63.42    3.58
   0  -2 -16  497.16   14.58
   0   2 -16  511.08   14.34
   0  -2 -17    7.31    1.56
   0   2 -17    7.74    1.37
   0  -2 -18   91.49    4.72
   0   2 -18   93.33    4.44
   0   2 -19   17.92    1.95
   0  -2 -19   20.06    2.24
   0   2 -20  260.84    8.84
   0  -2 -20  286.13    9.52
   0  -2 -21    8.38    1.84
   0  -2 -21    6.12    2.09
   0  -2 -22  188.37    7.14
   0  -2 -22  200.59    8.17
   0   2 -22  187.77    7.79
   0  -2 -23   19.62    1.97
   0  -2 -23   21.39    2.63
   0   2 -23   17.33    2.35
   0   2 -24   22.41    2.33
   0  -2 -24   27.74    2.05
   0  -2 -24   29.08    2.66
   0  -2 -25    4.32    1.33
   0   2 -25    3.08    1.17
   0   2 -26    3.91    0.94
   0  -2 -26    4.71    1.17
   0  -2 -27    2.05    0.79
   0   4   0 5463.40  125.27
   0  -4   1   65.25    2.21
   0   4  -1   62.68    2.24
   0   4   1   67.72    2.47
   0   4  -2 4130.27   95.61
   0  -4   2 4197.30   95.52
   0  -4   3  249.69    6.43
   0  -4  -3  260.92    8.82
   0  -4  -4 2929.07   74.03
   0  -4   4 3104.11   70.75
   0  -4   5 1908.12   44.20
   0  -4  -5 1889.04   47.66
   0  -4  -6 1143.21   30.26
   0  -4   6 1122.12   26.61
   0  -4  -7   78.33    4.87
   0  -4  -8 1369.39   37.00
   0  -4  -9   70.95    5.04
   0  -4   9   64.73    4.58
   0  -4 -10   40.88    2.31
   0  -4  10   33.52    3.40
   0  -4 -10   41.20    3.93
   0  -4  11  146.95    7.65
   0  -4 -11  140.62    5.12
   0   4 -12  335.96    9.55
   0   4  12  302.05   10.47
   0  -4 -12  326.21    9.66
   0  -4  12  303.23   12.60
   0   4 -13   52.49    2.90
   0   4  13   50.11    3.51
   0  -4 -13   53.20    3.03
   0   4  14  198.86    8.16
   0   4 -14  208.51    7.05
   0  -4 -14  198.09    7.10
   0  -4 -15   22.74    2.15
   0  -4 -16  275.07    9.27
   0  -4 -17    3.76    1.32
   0  -4 -18  151.13    6.39
   0  -4 -19   43.13    3.24
   0  -4 -20  145.04    6.89
   0  -4 -20  149.67    6.46
   0  -4 -21   25.44    2.90
   0  -4 -21   23.17    2.54
   0  -4 -22  189.51    7.02
   0   4 -22  172.59    7.12
   0  -4 -22  179.79    7.59
   0   4 -23   34.70    2.79
   0  -4 -23   37.88    2.72
   0  -4 -23   34.97    3.10
   0  -4 -24   30.79    2.74
   0   4 -24   22.31    2.07
   0  -4 -24   28.37    2.15
   0  -4 -25   13.31    1.34
   0  -4 -25   10.41    1.63
   0  -4 -26    7.33    1.29
   0  -4 -27    0.36    0.78
   0   6   0 9999.00  229.01
   0   6   1  946.14   23.06
   0   6  -1  932.49   22.79
   0   6  -2  794.26   18.61
   0   6   2  745.62   19.06
   0  -6   2  735.04   18.47
   0  -6   3  237.50    6.39
   0   6   3  246.42    7.27
   0  -6   4  186.88    5.31
   0  -6  -4  189.29    8.30
   0  -6  -5  459.31   15.69
   0  -6   5  476.69   11.85
   0  -6   6 1619.66   37.47
   0  -6  -6 1485.27   41.93
   0  -6  -7  283.99   11.52
   0  -6   7  281.26    7.50
   0  -6  -8  393.21   14.96
   0  -6   8  418.29   10.59
   0   6   9  129.71    5.59
   0  -6  -9  146.77    8.05
   0  -6   9  133.01    4.13
   0   6  10 1440.99   37.04
   0  -6 -10 1447.41   35.67
   0  -6  10 1465.48   34.64
   0  -6  11  119.61    7.17
   0   6  11  108.00    5.33
   0  -6  11  112.45    3.68
   0  -6 -11  112.35    4.64
   0   6 -12   50.50    2.71
   0   6  12   47.96    3.51
   0  -6 -12   50.87    2.97
   0  -6  12   55.64    4.98
   0  -6 -12   54.32    5.19
   0   6 -13   24.74    1.98
   0  -6 -13   28.59    2.25
   0   6 -14  104.57    4.45
   0  -6 -14   98.05    4.64
   0  -6 -15    9.59    1.64
   0  -6 -16  141.32    6.00
   0  -6 -17    0.23    1.20
   0  -6 -18   95.96    4.79
   0  -6 -18   73.25    4.74
   0  -6 -19   22.22    2.69
   0  -6 -19   23.57    3.01
   0  -6 -20  120.57    6.02
   0  -6 -20  107.45    5.44
   0  -6 -21   15.01    2.24
   0  -6 -21   16.31    2.61
   0  -6 -22  169.39    6.53
   0  -6 -22  167.63    6.96
   0  -6 -23   18.99    2.12
   0  -6 -23   17.75    2.35
   0  -6 -24   32.26    2.71
   0  -6 -24   29.25    2.22
   0  -6 -25    6.43    1.12
   0  -6 -25    7.24    1.46
   0  -6 -26   14.42    1.25
   0  -6 -26   13.62    1.46
   0  -6 -27    0.52    0.71
   0   8   0 5005.44  115.99
   0   8   1  667.55   17.39
   0   8  -1  667.97   17.14
   0   8  -2  278.17    7.79
   0   8   2  243.69    8.10
   0   8   3   47.08    2.89
   0   8  -3   44.74    2.32
   0   8  -4  249.42    7.31
   0  -8   4  236.56    7.03
   0   8   4  259.32    8.23
   0  -8  -4  268.44   11.22
   0  -8  -5  112.54    7.04
   0  -8   5  122.94    3.96
   0   8   5  104.82    4.81
   0  -8  -6  818.38   26.66
   0  -8   6  879.52   21.16
   0  -8   7  128.48    4.00
   0  -8  -7  137.03    8.05
   0  -8   8 2627.24   61.01
   0  -8  -8 2594.41   61.98
   0   8   8 2631.25   63.69
   0  -8  -8 2811.79   69.01
   0  -8  -9  187.07    6.38
   0   8   9  185.47    7.53
   0  -8  -9  179.23   10.24
   0  -8   9  201.16    5.37
   0   8  10 1043.55   26.46
   0  -8 -10 1098.15   31.94
   0   8  11   64.39    4.22
   0  -8 -11   85.84    6.97
   0  -8 -12   19.43    3.53
   0  -8 -13    5.29    1.33
   0  -8 -14  118.48    5.27
   0  -8 -15    9.94    1.66
   0  -8 -15    5.97    1.76
   0  -8 -16  122.07    5.97
   0  -8 -16  123.15    5.64
   0  -8 -17    1.21    1.88
   0  -8 -17    4.72    1.73
   0  -8 -18   88.69    4.93
   0  -8 -19    7.63    1.96
   0  -8 -20   59.63    3.94
   0  -8 -21    2.70    1.60
   0  -8 -22  166.02    6.51
   0  -8 -23    2.23    1.28
   0  -8 -24   38.24    2.77
   0  -8 -24   39.48    2.48
   0  -8 -25    6.13    1.11
   0  -8 -25    6.12    1.25
   0  -8 -26   13.99    1.40
   0  -8 -26   15.01    1.20
   0  -8 -27    1.52    0.56
   0  10   0 1255.91   31.29
   0  10   1  179.42    6.49
   0  10  -1  180.07    6.28
   0  10  -2  341.38    9.72
   0  10   2  299.46    9.94
   0  10  -3  123.80    4.69
   0  10   3  115.48    5.18
   0  10   4  240.52    8.49
   0  10  -4  240.57    7.55
   0 -10  -4  246.06   11.83
   0 -10  -5  106.12    7.54
   0  10   5  106.84    5.18
   0 -10  -6 1007.61   25.13
   0  10   6 1026.06   27.26
   0 -10  -7   56.28    2.76
   0 -10  -7   56.45    2.76
   0 -10  -7   56.28    5.65
   0  10  -7   51.44    2.25
   0 -10  -8  936.23   23.51
   0 -10  -8  926.51   23.52
   0 -10  -8  958.40   31.06
   0 -10  -9   28.55    4.26
   0  10   9   32.67    3.10
   0 -10  -9   32.07    2.31
   0 -10  -9   32.69    2.25
   0 -10 -10  353.82   10.72
   0 -10 -10  360.68   10.72
   0 -10 -10  380.24   17.02
   0 -10 -11   71.85    3.66
   0 -10 -11   76.57    7.14
   0 -10 -11   69.96    3.74
   0 -10 -12   19.16    2.15
   0 -10 -12   23.99    2.16
   0 -10 -13    9.29    1.78
   0 -10 -14   33.11    2.87
   0 -10 -15    2.87    1.74
   0 -10 -16  110.08    5.69
   0 -10 -16  109.13    5.41
   0 -10 -17    5.19    2.01
   0 -10 -17    4.55    1.91
   0 -10 -18   41.42    3.34
   0 -10 -18   36.68    3.31
   0 -10 -19    1.60    1.66
   0 -10 -19    4.74    2.02
   0 -10 -20   98.23    5.17
   0 -10 -20   97.35    5.05
   0 -10 -21   36.35    3.01
   0 -10 -21   38.87    3.23
   0 -10 -22  138.45    5.91
   0 -10 -22  131.53    5.55
   0 -10 -23   12.50    1.76
   0 -10 -24   47.07    2.58
   0 -10 -25    0.05    1.04
   0 -10 -26    8.03    0.87
   0  12   0 2242.02   54.45
   0  12   1  156.34    6.35
   0  12  -1  149.28    5.95
   0  12  -2  596.66   16.74
   0  12   2  615.37   17.44
   0  12   3  147.90    6.37
   0  12  -3  139.70    4.27
   0  12  -3  154.55    5.80
   0 -12  -3  156.62    9.75
   0 -12  -4  271.28    8.10
   0  12   4  273.28   10.05
   0 -12  -4  286.43   14.11
   0  12  -4  292.61    7.68
   0  12  -5   34.40    1.75
   0 -12  -5   46.58    5.36
   0 -12  -5   37.87    2.15
   0  12   5   44.73    3.43
   0  12  -6  428.99   11.10
   0  12   6  425.08   14.07
   0 -12  -6  435.85   11.65
   0 -12  -6  434.25   18.93
   0 -12  -6  417.94   11.73
   0 -12  -7   24.49    4.16
   0  12   7   19.67    2.51
   0 -12  -7   20.12    1.77
   0 -12  -7   21.02    1.72
   0  12  -7   16.21    1.33
   0 -12  -8  416.95   18.90
   0 -12  -8  426.31   11.62
   0 -12  -8  395.42   11.75
   0 -12  -9   27.00    2.21
   0 -12  -9   28.92    2.20
   0 -12 -10  176.96    6.30
   0 -12 -10  168.57    6.35
   0 -12 -11    4.81    1.46
   0 -12 -11    4.30    1.48
   0 -12 -12   20.90    2.15
   0 -12 -12   21.02    2.28
   0 -12 -13   17.54    2.16
   0 -12 -13   17.62    2.24
   0 -12 -14   56.26    3.75
   0 -12 -14   62.89    3.81
   0 -12 -15   15.89    2.19
   0 -12 -15   15.67    2.48
   0 -12 -16   47.66    3.51
   0 -12 -17   38.98    3.29
   0 -12 -18   64.89    4.20
   0 -12 -19   28.47    2.91
   0 -12 -19   32.52    3.04
   0 -12 -20  115.90    5.33
   0 -12 -20  121.67    5.58
   0 -12 -21    6.92    1.79
   0 -12 -21    9.85    1.97
   0 -12 -22   97.24    4.40
   0 -12 -22  102.66    4.56
   0 -12 -23    3.24    1.20
   0 -12 -23    2.43    1.37
   0 -12 -24   33.17    2.14
   0 -12 -24   25.29    1.92
   0 -12 -25    2.29    0.77
   0 -12 -25    0.38    0.75
   0  14   0 2043.19   50.60
   0  14   1  458.61   13.97
   0  14  -1  436.24   13.52
   0  14  -1  430.21   11.18
   0  14  -2  694.48   19.35
   0  14  -2  693.10   16.97
   0  14   2  670.60   19.99
   0 -14  -3  146.67    5.11
   0  14   3  155.06    7.19
   0  14  -3  161.63    6.48
   0  14  -3  165.13    4.87
   0  14  -4   88.25    3.21
   0 -14  -4   89.40    3.55
   0  14   4   86.87    5.23
   0  14  -5   26.39    1.53
   0 -14  -5   31.83    1.94
   0 -14  -6  136.36    4.81
   0 -14  -6  134.04    4.92
   0  14  -6  135.46    4.52
   0 -14  -7   48.65    2.73
   0 -14  -7   46.44    2.64
   0  14  -7   41.70    2.26
   0 -14  -8  233.15    7.84
   0 -14  -8  258.33    7.86
   0 -14  -9   34.54    2.53
   0 -14  -9   36.43    2.51
   0 -14 -10   39.07    2.81
   0 -14 -10   41.69    2.76
   0 -14 -11    6.03    1.44
   0 -14 -11    4.03    1.51
   0 -14 -12    3.28    1.45
   0 -14 -12    4.87    1.49
   0 -14 -13   30.15    2.80
   0 -14 -13   35.02    2.80
   0 -14 -14   60.58    3.84
   0 -14 -14   62.01    3.75
   0 -14 -15    0.80    1.69
   0 -14 -15    1.82    1.50
   0 -14 -16   79.63    4.44
   0 -14 -16   80.21    4.55
   0 -14 -17    9.52    2.00
   0 -14 -17    8.55    2.10
   0 -14 -18   62.46    3.98
   0 -14 -18   80.27    4.32
   0 -14 -19    5.28    1.79
   0 -14 -20  110.94    5.02
   0 -14 -21    3.19    1.64
   0 -14 -22   89.65    3.88
   0 -14 -22  102.52    4.15
   0 -14 -23   -0.68    1.24
   0 -14 -23    2.88    1.02
   0 -14 -24   17.31    1.43
   0 -14 -24   12.55    1.17
   0  16   0 1405.15   33.52
   0  16  -1  189.15    5.66
   0  16  -2  452.84   11.82
   0  16  -3  225.16    6.60
   0 -16  -4   95.68    3.85
   0  16  -4   84.51    3.37
   0 -16  -5   54.98    2.96
   0  16  -5   48.13    2.45
   0  16  -6  162.96    5.39
   0 -16  -6  161.89    5.71
   0 -16  -7   17.31    1.77
   0 -16  -7   18.33    1.68
   0 -16  -8   71.26    3.55
   0 -16  -8   68.93    3.22
   0 -16  -9   18.71    1.88
   0 -16  -9   20.20    2.09
   0 -16 -10   11.87    1.73
   0 -16 -10   11.86    1.77
   0 -16 -11   10.71    1.80
   0 -16 -11   11.83    1.88
   0 -16 -12    9.26    1.87
   0 -16 -12    7.10    1.71
   0 -16 -13   24.09    2.55
   0 -16 -13   21.68    2.34
   0 -16 -14   57.18    3.81
   0 -16 -14   62.82    3.68
   0 -16 -15    4.81    1.59
   0 -16 -15    7.88    2.01
   0 -16 -16  109.71    5.06
   0 -16 -16  123.87    5.47
   0 -16 -17    3.99    1.68
   0 -16 -17    4.02    1.73
   0 -16 -18   68.51    3.85
   0 -16 -18   65.82    3.58
   0 -16 -19   13.53    2.05
   0 -16 -19   12.08    1.81
   0 -16 -20   74.97    3.80
   0 -16 -20   66.00    3.16
   0 -16 -21    4.91    1.14
   0 -16 -21   -0.85    1.48
   0 -16 -22   59.70    2.56
   0  18   0  567.51   14.60
   0  18   1  148.63    4.91
   0  18  -1  145.94    4.89
   0  18  -2  321.42    9.04
   0  18  -3  123.35    4.41
   0  18  -4   63.56    2.95
   0 -18  -5    9.41    1.53
   0  18  -5    8.67    1.21
   0 -18  -6   90.58    4.02
   0  18  -6   88.59    3.75
   0 -18  -7   16.18    2.00
   0 -18  -8  100.29    4.50
   0 -18  -9   22.48    2.35
   0 -18 -10   13.55    1.96
   0 -18 -10   14.97    1.70
   0 -18 -11   20.10    1.89
   0 -18 -11   14.89    1.85
   0 -18 -12   25.10    2.10
   0 -18 -12   23.48    2.28
   0 -18  13   25.65    1.61
   0 -18 -13   27.71    2.53
   0 -18 -13   27.41    2.19
   0 -18 -14   59.78    3.15
   0 -18 -14   67.37    3.75
   0 -18 -15    7.73    1.86
   0 -18 -15    8.22    1.50
   0 -18 -16   77.16    4.15
   0 -18 -16   74.28    3.49
   0 -18 -17   12.31    1.54
   0 -18 -17    5.22    1.78
   0 -18 -18   59.90    2.86
   0 -18 -18   53.96    3.31
   0 -18 -19   16.49    1.96
   0 -18 -20   55.27    2.85
   0 -18 -21    2.39    1.09
   0 -18 -22   18.82    1.34
   0  20   0  166.01    5.54
   0  20   1   46.29    2.43
   0  20  -1   42.32    2.38
   0  20   2  100.75    3.90
   0  20  -2  102.49    4.00
   0  20  -3   35.52    2.26
   0  20   3   39.95    2.30
   0  20  -4   77.64    3.44
   0  20  -5   22.07    1.83
   0 -20  -6   58.91    3.09
   0  20  -6   56.54    2.94
   0 -20  -7   14.11    1.75
   0 -20  -8   56.16    3.17
   0 -20  -9   40.22    2.80
   0 -20 -10   20.09    2.14
   0 -20 -11    2.70    1.55
   0 -20  11    4.13    0.93
   0 -20  12   23.62    1.60
   0 -20 -12   21.54    2.26
   0 -20 -13   18.16    2.25
   0 -20  13   21.27    1.44
   0 -20 -14   61.33    3.38
   0 -20 -15    4.73    1.52
   0 -20 -16   64.42    3.32
   0 -20 -17    7.55    1.57
   0 -20 -18   34.28    2.21
   0 -20 -19   14.89    1.49
   0 -20 -20   25.96    1.55
   0  22   0   59.03    2.87
   0  22  -1    8.11    1.23
   0  22   1    8.86    1.28
   0  22  -2   72.51    3.23
   0  22   2   64.00    3.00
   0  22  -3    3.50    0.95
   0  22   3    5.87    1.10
   0  22   4   65.39    2.96
   0  22  -4   61.81    3.08
   0  22   5   11.54    1.38
   0  22   6   84.64    3.58
   0 -22  -8   19.88    1.34
   0 -22  -9    3.95    1.18
   0 -22  10   27.31    1.75
   0 -22 -10   27.09    2.04
   0 -22 -11   30.80    2.17
   0 -22  11   33.87    1.89
   0 -22 -12   37.55    2.36
   0 -22  12   34.87    1.87
   0 -22 -13   14.59    1.56
   0 -22 -14   59.90    2.86
   0 -22 -15    2.48    1.07
   0 -22 -16   26.88    1.75
   0 -22 -17    2.80    0.86
   0 -22 -18    9.48    0.89
   0  24   0   44.99    2.41
   0  24   1    5.52    1.06
   0  24  -1    5.55    1.03
   0  24   2   44.86    2.36
   0  24  -2   45.34    2.43
   0  24   3    1.29    0.82
   0  24  -3    0.93    0.77
   0  24   4   38.94    2.20
   0 -24  -5    1.36    0.81
   0  24   5    0.05    0.73
   0  24   6   31.58    1.90
   0 -24  -6   31.28    1.75
   0 -24   7    2.29    0.91
   0  24   7    1.98    0.84
   0 -24  -7    2.19    0.69
   0 -24   8   24.05    1.63
   0 -24  -8   21.03    1.29
   0  24   8   24.46    1.63
   0  24   9   26.06    1.65
   0 -24   9   30.36    1.77
   0 -24  10   20.23    1.41
   0  24  10   18.04    1.40
   0  24  11   12.60    1.15
   0 -24  11   11.39    1.07
   0 -24  12   43.07    1.91
   0  24  12   44.50    2.02
   0  24  13    3.75    0.73
   0  24  14   31.76    1.52
   0  24  15    1.48    0.44
   0 -26   0   41.08    2.14
   0  26   1    2.67    0.73
   0 -26  -1    3.56    0.92
   0 -26   1    3.55    0.96
   0 -26  -2   29.60    1.75
   0  26   2   22.68    1.53
   0 -26   2   27.55    1.75
   0  26   3    8.40    0.96
   0 -26  -3    9.60    1.09
   0  26   4   30.47    1.74
   0 -26   4   33.64    1.93
   0 -26  -4   34.91    1.78
   0 -26  -5    1.73    0.68
   0  26   5    1.19    0.62
   0 -26   5    1.41    0.83
   0  26   6   12.11    1.07
   0 -26  -6   13.52    1.03
   0 -26   6   13.92    1.26
   0 -26   7    2.98    0.77
   0 -26  -7    3.39    0.60
   0  26   7    2.20    0.63
   0 -26   8   29.75    1.61
   0  26   8   22.98    1.36
   0  26   9    5.58    0.71
   0 -26   9    8.41    0.92
   0  26  10   20.48    1.16
   0 -26  10   25.47    1.35
   0 -26  11    0.86    0.42
   0 -28   0   10.08    0.96
   0 -28  -1    5.21    0.75
   0 -28   1    6.20    0.86
   0 -28   2   33.40    1.70
   0 -28  -2   34.67    1.66
   0 -28  -3    7.20    0.78
   0 -28   4   14.29    1.10
   0 -28  -4   12.00    0.91
   0 -28   5    7.55    0.84
   0 -28  -5    7.38    0.68
   0 -28   6   17.92    1.15
   0 -28   7    2.48    0.58
   0 -28   8   17.86    1.03
   0 -28   9    1.89    0.40
   0 -30   0   14.47    0.81
   0 -30   1    0.60    0.36
   0 -30   2    8.89    0.66
  -1  -1   1    9.60    0.66
  -1  -1  -1   10.31    0.62
   1   1   2 2904.37   66.95
  -1  -1  -2 2921.57   66.94
   1  -1   3   23.91    0.84
  -1  -1  -3   24.44    1.99
   1   1   3   23.91    1.18
   1   1   3   20.85    1.82
   1   1   4  233.86    7.93
  -1  -1  -4  235.92    8.05
  -1  -1   4  232.97    6.60
  -1   1   4  242.79    6.85
   1  -1  -4  233.09    6.87
   1  -1  -5  118.31    4.37
  -1   1   5  104.63    4.14
  -1  -1   5  111.71    4.06
   1   1   5  107.72    5.09
   1  -1   5  111.54    5.22
  -1  -1  -5  116.09    5.23
  -1  -1   6  459.02   12.37
   1  -1   6  446.74   14.00
   1  -1  -6  441.50   12.70
  -1   1   6  450.82   12.56
   1   1   6  438.61   13.88
  -1   1   7   25.79    2.16
   1   1   7   26.60    2.73
   1  -1   7   25.66    2.79
  -1  -1   7   27.07    2.13
   1  -1   8 1032.82   28.44
  -1  -1   8  979.03   26.21
  -1   1   8 1035.70   26.61
   1   1   8 1027.48   28.24
   1   1   9  124.06    6.73
   1  -1   9  116.84    6.54
  -1  -1   9  123.08    5.44
  -1   1   9  120.46    5.59
   1   1  10 1400.48   34.81
  -1  -1  10 1447.93   36.70
   1   1  10 1429.53   38.83
   1  -1  10 1450.76   38.93
  -1   1  10 1442.11   36.96
   1  -1 -11   50.41    2.67
   1   1  11   55.44    2.96
   1  -1  11   53.70    4.64
   1  -1  11   57.19    2.73
  -1  -1  11   50.95    3.61
   1  -1 -11   44.12    2.54
   1   1 -11   49.01    2.61
  -1   1  11   55.63    3.87
   1   1  11   55.77    4.72
   1  -1 -12  181.17    6.17
  -1  -1  12  169.54    7.54
   1   1 -12  181.56    6.13
   1  -1  12  179.62    9.23
   1  -1  12  167.90    5.99
   1  -1 -12  178.53    6.10
   1   1  12  162.90    6.32
   1   1  12  189.55    9.53
   1   1 -12  186.53    6.16
  -1  -1 -12  180.47    5.96
   1  -1  13   23.80    3.25
  -1   1 -13   24.11    1.81
  -1  -1 -13   23.18    1.87
   1   1  13   25.93    3.41
   1   1 -13   22.10    1.89
   1  -1 -13   21.63    1.92
   1   1 -13   22.78    1.94
   1   1  13   23.11    2.04
   1  -1 -13   20.52    1.88
   1   1 -14  622.84   16.80
   1   1 -14  611.90   16.67
  -1   1 -14  604.53   16.31
   1  -1 -14  613.17   16.76
  -1  -1 -14  614.04   16.54
   1  -1 -15   49.76    3.17
  -1   1 -15   59.06    3.12
   1   1 -15   53.93    3.21
  -1  -1 -15   52.64    3.08
   1   1 -15   51.10    3.19
   1   1 -16  435.34   12.98
  -1  -1 -16  430.32   12.81
  -1   1 -16  442.51   12.67
   1  -1 -16  441.48   13.09
   1   1 -17   21.35    2.19
   1  -1 -17   20.90    2.22
  -1   1 -17   24.89    2.13
  -1  -1 -17   25.58    2.26
   1  -1 -18   53.34    3.51
  -1   1 -18   51.63    3.15
  -1  -1 -18   57.36    3.40
   1   1 -18   56.20    3.51
  -1  -1 -19   -0.37    1.38
   1   1 -19    0.67    1.10
   1  -1 -19    1.78    1.25
  -1   1 -19    0.10    1.03
   1   1 -20  117.88    5.35
   1  -1 -20  117.77    5.49
  -1   1 -20  105.51    4.84
  -1  -1 -20  115.07    5.25
  -1  -1 -20  113.69    5.89
  -1  -1 -21    0.97    1.20
  -1  -1 -21   -0.41    1.83
   1   1 -21    2.34    1.19
   1  -1 -21    1.29    1.20
  -1   1 -21   -0.13    1.63
  -1  -1 -22  188.36    7.57
   1  -1 -22  183.41    6.95
   1   1 -22  174.20    6.59
  -1  -1 -22  177.04    6.45
   1   1 -23    2.61    1.71
  -1  -1 -23    4.80    1.64
  -1   1 -23    4.21    1.49
   1  -1 -23    4.45    1.42
   1  -1 -23    2.79    1.72
  -1   1 -24   41.61    2.88
  -1  -1 -24   49.49    3.21
   1   1 -24   41.05    3.08
   1  -1 -24   50.51    3.48
   1  -1 -24   45.81    2.69
   1   1 -25   -0.39    1.19
  -1   1 -25    0.76    1.00
   1  -1 -25   -0.54    1.21
  -1  -1 -25    0.20    1.07
  -1   1 -26    2.75    0.84
  -1  -1 -26    3.41    1.02
   1   1 -26    1.14    0.95
   1  -1 -26    2.15    1.05
  -1  -1 -27    0.39    0.62
   1  -1 -27    1.18    0.72
   1   1 -27    1.15    0.60
   1   3   0 1660.31   38.73
  -1  -3   1   21.01    1.13
   1   3  -1   19.95    1.15
  -1  -3   2 2723.46   62.90
   1   3   3  600.93   16.98
  -1  -3   3  614.86   14.98
  -1  -3  -3  618.07   17.09
   1   3   3  617.95   15.32
   1   3   4 4179.29   93.81
   1  -3  -4 3972.29   95.02
   1   3   4 4008.95   95.90
  -1  -3  -4 3908.67   95.90
   1  -3   5  206.89    5.15
   1   3   5  219.06    8.26
   1   3   5  217.57    6.42
  -1  -3  -5  226.67    8.44
   1  -3  -5  208.76    7.50
   1   3   6  212.26    6.71
   1   3   6  207.05    8.51
  -1  -3  -6  235.19    9.03
   1  -3  -6  232.41    8.12
   1   3   7   26.57    2.88
   1   3   7   22.84    1.86
   1  -3  -7   23.25    2.42
  -1  -3  -7   24.58    2.95
  -1  -3  -8  525.44   17.68
  -1  -3   8  547.15   15.73
   1  -3  -8  512.24   16.24
   1  -3   8  554.55   17.35
   1   3   8  551.30   14.61
   1   3   8  536.57   17.39
   1   3   9   92.17    4.15
  -1  -3   9  100.35    5.06
   1  -3   9   98.95    6.15
  -1  -3  -9  104.81    6.36
   1   3   9   96.74    6.09
   1  -3  -9  111.87    5.78
   1   3  10  562.05   15.96
   1  -3  10  603.67   19.65
  -1  -3  10  601.24   17.46
   1   3  10  591.87   19.69
  -1  -3 -11   56.02    2.83
   1   3  11   58.65    5.00
   1   3  11   57.62    3.29
   1   3 -11   52.62    2.72
   1  -3 -11   50.76    2.79
   1  -3  11   59.20    2.48
   1  -3  11   60.77    5.13
  -1  -3  11   62.20    4.06
   1  -3  12  264.15    7.45
   1   3 -12  260.17    8.07
   1  -3  12  243.80   11.55
   1  -3 -12  262.27    8.23
   1   3 -12  266.31    8.02
  -1  -3  12  250.45    9.81
   1   3  12  248.39    8.82
  -1  -3 -12  257.19    8.06
   1   3  12  271.72   12.17
   1  -3 -13   24.93    2.08
   1   3 -13   23.77    1.92
  -1  -3 -13   22.06    1.94
   1   3 -13   22.80    1.95
   1   3  13   22.59    2.21
   1  -3  13   24.98    3.40
   1   3 -14  516.17   14.15
   1  -3 -14  498.81   14.42
  -1  -3 -14  502.52   14.25
   1   3 -14  509.00   14.34
   1   3 -15   18.93    1.89
   1   3 -15   19.30    1.99
  -1  -3 -15   18.29    1.95
   1  -3 -15   19.44    2.05
   1  -3 -16  252.45    8.80
  -1  -3 -16  259.49    8.62
   1   3 -16  249.94    8.46
   1   3 -17    2.44    1.09
  -1  -3 -17    2.91    1.16
   1  -3 -17    3.95    1.41
   1  -3 -18   58.61    3.77
   1   3 -18   54.20    3.33
  -1  -3 -18   52.52    3.43
  -1  -3 -19   29.26    2.69
   1  -3 -19   33.34    2.87
   1   3 -19   28.29    2.40
  -1  -3 -19   30.25    3.15
   1   3 -20   75.56    3.92
  -1  -3 -20   73.30    4.69
  -1  -3 -20   73.79    4.25
   1  -3 -20   81.08    4.45
  -1  -3 -21    7.29    2.05
  -1  -3 -21    7.62    1.72
  -1   3 -21    6.23    1.76
   1  -3 -21    8.61    1.84
  -1  -3 -22  170.63    7.11
   1  -3 -22  164.22    6.65
   1  -3 -22  152.36    7.12
  -1  -3 -22  160.46    6.25
  -1   3 -22  151.76    6.52
  -1   3 -23    9.05    1.73
   1  -3 -23   10.41    1.77
   1   3 -23    8.27    1.91
  -1  -3 -23   12.77    1.68
   1  -3 -23   10.47    2.25
  -1  -3 -23   11.70    2.15
   1  -3 -24   44.36    2.76
   1  -3 -24   37.74    3.19
   1   3 -24   37.57    2.83
  -1  -3 -24   42.07    2.43
  -1  -3 -24   45.70    3.11
  -1   3 -24   34.46    2.49
   1  -3 -25    0.70    1.21
   1  -3 -25    2.05    0.94
   1   3 -25    0.97    1.02
  -1  -3 -25    2.45    1.20
  -1   3 -25    2.26    0.85
   1   3 -26    4.31    0.89
  -1  -3 -26    6.50    1.17
   1  -3 -26    6.94    1.29
  -1  -3 -27    0.84    0.75
   1  -3 -27    1.69    0.78
  -1   5   0  277.91    7.35
  -1  -5   0  275.57    7.59
   1   5   0  265.38    7.61
  -1   5  -1   71.69    2.31
   1   5   1   62.33    2.70
   1   5  -1   49.24    2.38
  -1  -5   1   47.53    2.25
  -1  -5  -1   58.82    2.55
  -1   5  -2  830.14   19.46
   1   5  -2  882.23   20.09
  -1  -5   2  869.90   20.02
  -1  -5   3  158.85    5.43
  -1  -5  -3  176.90    7.74
  -1  -5   4 1458.24   33.89
  -1  -5  -4 1392.15   37.29
   1  -5  -4 1373.61   36.68
   1  -5  -5  867.93   23.48
   1   5   5  833.23   21.29
  -1  -5   5  823.50   20.49
  -1  -5  -5  874.62   24.19
   1   5   6  630.99   16.37
  -1  -5  -6  593.07   19.11
   1  -5  -6  617.82   18.43
  -1  -5   6  605.65   15.44
  -1  -5   7   69.34    2.90
   1  -5  -7   73.83    4.74
   1   5   7   71.31    3.55
  -1  -5  -7   70.91    5.09
  -1  -5  -8  523.49   17.59
   1   5   8  532.65   14.10
   1  -5  -8  562.72   16.64
  -1  -5   8  569.81   13.08
   1  -5   9  165.36    4.22
   1  -5  -9  180.87    8.40
  -1  -5   9  178.14    5.60
   1  -5   9  166.24    4.20
   1   5   9  190.12    6.63
  -1  -5  -9  187.71    9.35
   1  -5  10  529.77   17.46
  -1  -5  10  550.95   15.96
   1   5  10  507.22   13.98
   1  -5  10  444.54   10.94
  -1  -5 -10  493.77   12.71
  -1  -5 -10  502.23   18.03
   1  -5  10  450.27   10.96
   1  -5 -10  479.03   12.75
   1  -5 -10  533.86   16.98
  -1  -5  10  513.85   12.81
  -1  -5  11    5.42    0.99
  -1  -5  11    4.15    1.35
  -1  -5 -11    3.18    1.00
   1   5  11    2.88    1.16
   1  -5 -11    3.46    1.04
   1  -5  11    5.20    1.80
  -1  -5 -11    2.63    1.61
   1   5 -11    4.97    0.95
   1  -5 -11    3.44    1.47
   1   5 -12  420.40   11.63
   1  -5 -12  396.73   11.72
  -1  -5 -12  403.39   11.62
   1  -5  12  424.31   16.44
  -1   5 -12  408.14   11.29
   1   5  12  384.79   12.68
   1   5  13   11.79    1.87
  -1  -5 -13   14.17    1.65
   1   5 -13   12.39    1.48
   1  -5 -13   13.13    1.65
  -1  -5 -14  302.22    9.58
   1  -5 -14  295.28    9.73
   1   5 -14  309.82    9.64
  -1  -5 -15    8.78    1.52
   1  -5 -15    8.73    1.57
   1   5 -15    8.15    1.41
   1   5 -16  175.06    6.70
   1  -5 -16  163.95    6.79
  -1  -5 -16  176.14    6.68
  -1  -5 -17   -0.26    1.70
   1  -5 -17    2.43    1.32
  -1  -5 -17    2.13    1.16
  -1  -5 -18   20.64    2.68
  -1  -5 -18   19.68    2.42
   1  -5 -18   21.17    2.45
  -1  -5 -19   14.20    2.44
  -1  -5 -19   11.53    2.10
   1  -5 -19   13.45    2.09
  -1  -5 -20   52.32    3.59
   1  -5 -20   54.28    3.66
  -1  -5 -20   49.90    3.97
  -1  -5 -21    4.14    1.59
   1  -5 -21    3.60    2.08
  -1  -5 -21    5.29    2.01
  -1   5 -21    3.88    1.49
   1  -5 -21    4.83    1.82
  -1  -5 -22  132.94    5.40
  -1  -5 -22  126.26    5.92
   1  -5 -22  119.40    5.53
   1  -5 -22  119.47    6.05
   1   5 -23    1.44    1.33
  -1  -5 -23    5.09    1.46
   1  -5 -23    2.31    1.48
  -1  -5 -23    3.95    1.66
   1  -5 -23    2.39    1.73
  -1  -5 -24   36.68    2.31
  -1  -5 -24   32.12    2.69
   1  -5 -24   30.60    2.76
   1  -5 -24   37.93    2.58
   1  -5 -25    5.37    1.42
  -1  -5 -25    6.80    1.11
   1  -5 -25    8.39    1.24
  -1  -5 -25    5.20    1.34
  -1  -5 -26    3.99    1.18
   1  -5 -26    5.16    1.19
   1  -5 -26    7.11    0.90
  -1  -5 -27    1.28    0.69
   1  -5 -27    1.51    0.74
   1   7   0 1707.76   40.49
  -1  -7   0 1682.09   40.32
  -1   7   0 1678.74   40.09
  -1  -7   1  405.81   11.50
  -1   7   1  419.97   11.62
   1   7  -1  413.20   11.63
  -1   7  -1  471.09   11.45
   1   7   1  460.22   12.07
  -1   7   2   94.59    3.99
  -1   7  -2  124.02    3.77
   1   7  -2  114.11    4.07
  -1  -7   2   93.32    3.78
   1   7   2   96.83    4.17
  -1  -7   3  410.14   11.00
   1   7   3  423.44   11.77
  -1   7  -3  415.74   10.56
   1   7  -3  409.10   11.10
  -1  -7   4 1448.11   33.59
  -1  -7  -4 1436.83   38.34
  -1   7  -4 1364.45   32.84
   1  -7  -5  197.80    9.07
  -1  -7  -5  213.10    9.65
  -1  -7   5  189.86    5.98
  -1  -7  -6  646.29   21.33
   1   7   6  690.33   18.08
  -1  -7   6  642.40   16.67
   1  -7  -6  649.42   20.83
  -1  -7   7  164.12    5.29
   1  -7  -7  168.91    8.53
  -1  -7  -7  167.19    8.88
   1   7   7  159.39    6.36
  -1  -7   8 1435.81   34.31
   1   7   8 1447.69   36.00
  -1  -7  -8 1423.34   40.49
   1  -7  -8 1340.35   39.15
  -1  -7   9  221.22    6.72
   1  -7  -9  210.71    6.90
   1   7   9  207.88    7.99
   1  -7  -9  229.50   10.71
   1  -7 -10   51.07    2.84
  -1  -7 -10   66.43    5.93
  -1  -7  10   53.64    2.64
   1   7  10   53.40    3.62
  -1  -7 -10   58.51    2.96
   1  -7 -10   64.31    5.34
   1   7 -11   57.05    2.87
   1  -7 -11   63.17    5.51
  -1  -7 -11   63.83    6.10
   1   7  11   55.60    3.80
  -1  -7 -11   56.34    3.09
   1   7 -12  357.34   10.30
   1   7  12  332.81   11.89
   1  -7  12  340.48   15.35
   1  -7 -12  326.53   14.62
  -1  -7 -12  357.15   10.47
  -1  -7 -12  356.23   16.05
   1   7 -13   11.73    1.48
   1  -7 -13   11.98    1.68
  -1  -7 -13   10.79    1.54
   1  -7 -14  163.62    6.40
   1   7 -14  164.11    6.14
  -1  -7 -14  154.26    6.16
  -1  -7 -15   23.80    2.32
   1  -7 -15   21.42    2.28
   1   7 -15   21.96    2.07
   1   7 -16  114.55    5.09
  -1  -7 -16  105.78    5.21
   1  -7 -16  111.35    5.31
   1  -7 -17   13.60    2.11
  -1  -7 -17    8.10    1.94
  -1  -7 -18   18.19    2.58
  -1  -7 -18   24.63    2.70
   1  -7 -18   25.76    2.72
  -1  -7 -19    6.66    2.00
  -1  -7 -19    4.79    2.10
   1  -7 -19    8.34    1.92
  -1  -7 -20   21.21    2.82
   1  -7 -20   19.66    2.70
  -1  -7 -20   22.83    2.55
   1  -7 -21   10.24    2.08
  -1  -7 -21   10.63    2.22
  -1  -7 -21   11.10    2.05
   1  -7 -22   98.85    4.82
  -1  -7 -22   92.58    4.59
  -1  -7 -22   97.24    4.97
  -1  -7 -23    3.98    1.28
  -1  -7 -23    4.97    1.72
   1  -7 -23    3.82    1.50
  -1  -7 -24   42.31    2.53
  -1  -7 -24   40.99    2.90
   1  -7 -24   40.98    2.63
   1  -7 -24   33.06    2.75
  -1  -7 -25   12.31    1.57
   1  -7 -25   11.52    1.62
  -1  -7 -25   10.71    1.39
   1  -7 -25   14.13    1.49
  -1  -7 -26    6.67    1.22
   1  -7 -26    7.20    1.18
   1  -7 -26    9.49    1.00
  -1  -7 -26    7.57    0.92
  -1  -7 -27    0.49    0.55
   1  -7 -27    0.38    0.65
  -1   9   0  261.57    7.97
   1   9   0  261.09    8.31
  -1   9   1   53.06    2.94
   1   9  -1   55.97    2.98
  -1   9  -1   54.64    2.72
   1   9   1   51.16    3.04
  -1   9   2  150.16    5.65
  -1   9  -2  150.00    5.14
   1   9   2  163.00    6.01
   1   9  -2  148.09    5.53
  -1  -9   2  158.58    5.52
  -1   9  -3  135.04    4.69
  -1  -9   3  148.44    5.14
   1   9   3  134.40    5.67
   1   9  -3  138.49    5.19
  -1   9   3  147.19    5.57
  -1   9  -4  157.12    4.96
   1   9   4  150.36    6.14
  -1  -9   4  154.30    5.35
  -1  -9  -4  149.84    8.68
  -1   9   4  160.45    6.10
   1  -9  -5  161.67    8.92
  -1  -9  -5  157.60    9.21
  -1  -9   5  166.94    5.50
  -1   9   5  167.11    6.42
   1  -9  -6  924.87   30.04
  -1  -9  -6  998.77   31.20
  -1   9   6 1002.48   26.48
  -1  -9   6 1038.16   25.14
  -1  -9  -7    1.64    1.65
   1  -9  -7    1.04    0.70
  -1  -9  -7   -0.03    0.89
   1   9   7    4.80    1.51
   1   9  -7    0.85    0.57
  -1  -9  -7    0.99    0.87
   1  -9  -7    0.14    1.49
  -1  -9   7    1.86    0.77
  -1  -9  -8  441.60   11.97
   1  -9  -8  425.92   17.16
   1  -9  -8  416.19   11.92
  -1  -9  -8  434.67   12.00
  -1  -9   8  445.32   11.92
   1   9   8  434.55   13.74
  -1  -9  -8  444.65   17.96
  -1  -9  -9   61.44    3.23
  -1  -9   9   77.95    3.21
  -1  -9  -9   74.55    6.65
   1  -9  -9   67.00    3.29
   1   9   9   68.53    4.31
   1  -9  -9   70.99    6.07
  -1   9   9   73.07    4.36
  -1  -9  -9   67.59    3.34
  -1  -9 -10  203.48   11.63
   1   9  10  183.14    7.95
  -1   9  10  199.05    8.19
  -1  -9 -10  198.82    6.67
   1  -9 -10  192.72   10.74
   1  -9 -10  204.34    6.70
   1  -9 -11   84.11    7.00
  -1  -9 -11   71.90    6.99
  -1  -9 -11   76.71    3.90
   1  -9 -11   75.23    3.78
   1   9 -12  250.06    7.97
  -1  -9 -12  262.08    8.60
   1  -9 -12  247.17    8.44
  -1  -9 -13    4.18    1.48
   1   9 -13    5.41    1.08
  -1  -9 -13    2.70    1.39
   1   9 -14   95.74    4.32
  -1  -9 -14   99.41    4.85
  -1  -9 -14   93.35    4.66
   1  -9 -15   18.42    2.34
  -1  -9 -15   15.48    2.27
  -1  -9 -15   15.50    2.34
   1   9 -15   16.85    1.76
  -1  -9 -16   54.08    3.84
  -1  -9 -16   49.54    3.63
   1   9 -16   53.80    3.21
   1  -9 -16   48.67    3.59
   1  -9 -16   50.35    3.88
   1  -9 -17    8.71    1.91
  -1  -9 -17    4.56    2.10
   1  -9 -17    5.85    2.13
  -1  -9 -17    5.67    1.94
   1  -9 -18   14.46    2.45
  -1  -9 -18   22.14    2.63
   1  -9 -18   18.72    2.68
   1  -9 -19    7.12    2.19
  -1  -9 -19    4.81    1.87
   1  -9 -19    4.77    1.98
   1  -9 -20   17.63    2.50
  -1  -9 -20   18.04    2.44
   1  -9 -20   20.76    2.82
  -1  -9 -21   10.27    1.97
   1  -9 -21    9.15    2.07
   1  -9 -21   12.22    2.29
   1  -9 -22   74.37    4.12
  -1  -9 -22   77.81    4.00
   1  -9 -22   74.71    4.31
  -1  -9 -23    7.95    1.55
   1  -9 -23    6.06    1.64
   1  -9 -23    5.69    1.68
  -1  -9 -24   49.89    2.65
   1  -9 -24   50.48    2.83
   1  -9 -25    3.08    0.93
  -1  -9 -25    2.24    1.16
  -1  -9 -25    0.24    0.99
  -1  -9 -26    5.57    0.91
   1  -9 -26    4.34    0.88
  -1  -9 -26    5.98    0.80
  -1  11   0   51.15    3.03
   1  11   0   56.16    3.36
   1  11   1   45.14    3.05
  -1  11   1   43.57    2.86
  -1  11  -1   42.75    2.67
   1  11  -1   42.25    2.86
  -1  11  -2  304.96    9.33
  -1  11   2  321.28   10.09
   1  11   2  316.32   10.34
   1  11  -2  302.22    9.78
   1  11  -3   17.97    1.90
   1  11   3   19.85    2.19
  -1  11  -3   16.42    1.66
  -1  11   3   22.80    2.25
   1  11  -4  555.78   14.22
  -1 -11  -4  605.93   21.83
   1  11   4  591.77   17.00
  -1  11  -4  608.43   15.32
  -1  11   4  572.33   16.68
   1  11  -5   46.18    1.99
  -1 -11  -5   50.49    5.51
   1 -11  -5   49.71    5.26
  -1 -11  -5   41.93    2.27
  -1  11   5   49.96    3.43
   1  11   5   36.55    3.16
  -1  11  -6  158.87    4.83
  -1  11   6  154.27    6.91
  -1 -11  -6  165.48    5.47
  -1 -11   6  176.52    5.98
   1  11   6  156.00    7.08
   1 -11  -6  166.55    5.49
  -1 -11  -6  159.58    5.38
  -1 -11  -6  170.70   10.59
   1  11  -6  165.02    4.97
   1 -11  -6  166.46    9.98
   1  11  -7   64.31    2.68
   1 -11  -7   64.16    3.05
  -1 -11  -7   74.93    6.95
   1 -11  -7   67.72    3.14
   1 -11  -7   76.68    6.74
  -1 -11   7   68.49    3.26
  -1  11   7   65.56    4.20
  -1 -11  -7   67.16    3.14
  -1 -11  -7   64.67    3.03
   1 -11  -8  393.15   17.18
   1 -11  -8  382.45   10.91
   1 -11  -8  372.63   10.83
  -1 -11  -8  413.64   18.02
  -1  11   8  350.69   12.62
  -1 -11  -8  380.33   10.88
  -1 -11  -8  394.07   10.84
   1 -11  -9   28.09    2.19
  -1 -11  -9   31.11    2.28
  -1 -11  -9   25.41    4.27
  -1 -11  -9   31.08    2.24
   1 -11  -9   31.07    2.26
   1 -11  -9   32.56    4.53
   1 -11 -10  330.02   16.03
  -1 -11 -10  326.17   10.02
   1 -11 -10  330.03   10.07
  -1 -11 -10  338.81   10.03
   1 -11 -10  324.79   10.06
   1 -11 -11  143.94    5.85
   1 -11 -11  154.53    5.95
  -1 -11 -11  141.16    5.79
  -1 -11 -11  153.87    5.82
  -1 -11 -12   45.92    3.03
   1 -11 -12   47.50    3.15
  -1 -11 -12   46.02    3.07
  -1 -11 -13    4.02    1.51
   1 -11 -13    4.81    1.40
   1 -11 -13    3.47    1.43
   1 -11 -14   90.98    4.71
   1 -11 -14   98.65    4.95
  -1 -11 -14   91.30    4.70
   1 -11 -15   11.60    2.21
   1 -11 -15   11.54    2.17
  -1 -11 -15   14.82    2.29
  -1 -11 -16   68.17    4.17
   1 -11 -16   75.02    4.45
   1 -11 -17    2.78    1.88
  -1 -11 -17    3.92    1.89
  -1 -11 -17    5.07    1.83
   1 -11 -18   19.07    2.69
  -1 -11 -18   16.36    2.44
  -1 -11 -19    1.39    1.61
   1 -11 -19    0.78    1.70
  -1 -11 -19    3.17    1.96
   1 -11 -19    1.90    1.65
  -1 -11 -20   26.76    2.84
   1 -11 -20   23.98    2.66
  -1 -11 -20   23.32    2.52
   1 -11 -20   24.27    2.75
   1 -11 -21    2.68    1.65
  -1 -11 -21    3.81    1.72
  -1 -11 -21    2.28    1.45
   1 -11 -21    0.52    1.59
   1 -11 -22  113.25    5.00
  -1 -11 -22   97.28    4.67
   1 -11 -22  107.54    4.81
  -1 -11 -22  105.17    4.61
   1 -11 -23    1.26    1.20
   1 -11 -23    2.11    1.34
  -1 -11 -23    2.97    1.21
  -1 -11 -24   47.16    2.60
   1 -11 -24   48.78    2.59
   1 -11 -24   48.55    2.72
   1 -11 -25    0.77    0.88
   1 -11 -25    2.31    1.01
  -1 -11 -25    1.77    0.87
   1 -11 -26    1.62    0.62
   1  13   0  206.49    8.04
  -1  13   0  219.46    7.89
   1  13   1  125.33    5.85
  -1 -13  -1  123.19    8.82
  -1  13  -1  121.85    3.79
   1  13  -1  125.08    5.72
  -1  13   1  125.56    5.63
  -1  13  -1  126.86    5.38
  -1  13  -2  772.93   18.92
  -1  13  -2  796.77   21.03
   1  13   2  800.56   22.17
   1  13  -2  787.78   19.11
  -1 -13  -2  815.85   19.54
  -1  13   2  770.90   21.65
   1  13  -2  800.84   21.56
   1  13  -3  116.86    5.28
   1  13   3  113.70    5.78
  -1  13   3  104.36    5.43
  -1 -13  -3  115.72    4.09
   1  13  -3  107.77    3.63
  -1  13  -3  112.98    4.80
  -1  13  -3  108.94    3.52
  -1  13  -4   90.13    3.12
  -1 -13  -4   93.94    3.59
   1 -13  -4   90.03    3.51
   1  13  -4   92.36    3.27
   1 -13  -4   91.72    7.69
  -1  13  -4   88.14    4.06
  -1  13   4   99.64    5.30
  -1 -13  -4   86.73    7.74
   1  13   4   95.08    5.36
  -1 -13  -4   90.20    3.41
  -1 -13  -5   13.88    3.44
  -1  13   5   14.70    2.14
  -1  13  -5   14.06    1.12
   1 -13  -5   19.33    3.72
  -1 -13  -5   15.74    1.51
   1  13   5   12.25    2.17
  -1 -13  -5   15.20    1.44
   1  13  -5   15.60    1.25
   1 -13  -5   16.42    1.46
   1 -13  -6  149.36    4.64
  -1  13  -6  143.07    3.98
  -1 -13  -6  145.18    4.49
   1  13  -6  147.18    4.13
  -1 -13  -6  150.32    4.59
   1 -13  -6  149.16   10.03
   1 -13  -7   42.74    2.64
  -1 -13  -7   46.89    2.67
  -1  13  -7   42.85    2.16
   1 -13  -7   45.90    2.51
   1  13  -7   45.33    2.30
  -1 -13  -7   48.60    2.70
   1 -13  -8  220.33    7.32
  -1 -13  -8  219.10    7.20
  -1 -13  -8  217.06    7.15
   1  13  -8  225.77    6.79
   1 -13  -8  218.55    7.12
  -1 -13  -9   30.24    2.35
   1 -13  -9   30.89    2.25
   1 -13  -9   27.37    2.34
  -1 -13  -9   33.44    2.40
  -1 -13 -10   26.33    2.34
   1 -13 -10   28.31    2.28
   1 -13 -10   27.18    2.43
  -1 -13 -10   29.77    2.38
   1 -13 -11   60.58    3.44
   1 -13 -11   57.15    3.53
  -1 -13 -11   59.60    3.48
  -1 -13 -11   59.67    3.44
  -1 -13 -12   18.50    2.11
   1 -13 -12   14.12    2.10
   1 -13 -12   18.38    2.08
  -1 -13 -12   19.63    2.07
  -1 -13 -13   20.33    2.26
   1 -13 -13   16.85    2.29
  -1 -13 -13   16.85    2.25
   1 -13 -13   18.17    2.13
   1 -13 -14   50.70    3.50
   1 -13 -14   48.96    3.66
  -1 -13 -14   49.58    3.53
  -1 -13 -14   53.43    3.48
  -1 -13 -15   11.53    2.11
  -1 -13 -15    8.05    2.00
   1 -13 -15    9.13    1.91
   1 -13 -15    6.70    1.98
   1 -13 -16  123.35    5.83
   1 -13 -16  121.59    5.74
  -1 -13 -16  121.59    5.61
   1 -13 -17    8.91    2.05
   1 -13 -17    7.85    2.05
  -1 -13 -17   10.28    2.17
   1 -13 -18    1.94    1.89
  -1 -13 -18    6.95    1.91
   1 -13 -18    3.08    1.81
  -1 -13 -19    8.86    1.93
   1 -13 -19    9.71    2.06
  -1 -13 -19    8.80    1.98
  -1 -13 -20   53.05    3.34
  -1 -13 -20   52.16    3.56
   1 -13 -20   51.83    3.47
  -1 -13 -21   10.31    1.77
  -1 -13 -21    7.31    2.00
   1 -13 -21    9.34    1.75
   1 -13 -22   75.08    3.79
   1 -13 -22   77.80    3.77
  -1 -13 -22   70.12    3.57
  -1 -13 -22   79.88    3.73
  -1 -13 -23   -0.61    1.33
  -1 -13 -23    2.14    1.21
   1 -13 -23    0.54    1.13
   1 -13 -23    3.71    1.15
  -1 -13 -24   23.18    1.60
   1 -13 -24   27.05    1.88
  -1 -13 -24   28.35    1.79
   1 -13 -25    2.12    0.64
   1 -13 -25    4.41    0.87
  -1 -13 -25    4.93    0.76
  -1  15   0  388.88   12.69
   1  15   0  397.00   13.21
   1  15   1   92.83    5.31
   1  15  -1   97.94    3.44
  -1  15   1   95.90    5.20
   1  15  -1   87.50    5.06
  -1  15  -1   90.22    3.20
   1  15  -2  316.39   11.11
  -1  15  -2  323.28    8.55
  -1  15   2  323.89   11.51
  -1 -15  -2  295.34    8.90
   1  15  -2  335.60    8.76
  -1  15  -3   66.32    2.66
   1  15  -3   65.96    2.78
   1 -15  -4   52.14    2.57
  -1 -15  -4   48.02    2.66
   1  15  -4   50.78    2.39
  -1  15  -4   48.56    2.24
  -1 -15  -5    4.05    1.33
   1  15  -5    4.59    0.93
  -1  15  -5    5.17    0.83
   1 -15  -5    7.07    1.13
  -1 -15  -6  130.74    4.83
   1 -15  -6  122.14    4.74
   1  15  -6  128.50    4.51
  -1 -15  -6  128.40    4.62
  -1  15  -6  125.20    4.33
   1 -15  -7   19.16    1.87
  -1 -15  -7   20.75    1.89
   1  15  -7   17.86    1.58
  -1  15  -7   16.90    1.44
  -1 -15  -7   22.75    1.87
   1  15  -8   83.46    3.57
  -1 -15  -8   83.71    3.87
  -1 -15  -8   80.40    3.69
   1 -15  -8   81.57    3.90
   1 -15  -8   84.14    3.74
   1 -15  -9   63.18    3.22
  -1 -15  -9   59.52    3.34
  -1 -15  -9   56.93    3.20
   1 -15  -9   57.31    3.33
   1 -15 -10   40.33    2.84
  -1 -15 -10   42.09    2.80
   1 -15 -10   43.88    2.80
  -1 -15 -10   42.33    2.87
   1 -15 -11   43.15    3.09
  -1 -15 -11   46.77    3.07
  -1 -15 -11   38.50    2.88
   1 -15 -11   47.67    2.99
   1 -15 -12   30.31    2.71
  -1 -15 -12   31.00    2.74
  -1 -15 -12   32.46    2.78
   1 -15 -12   27.78    2.47
  -1 -15  12   28.26    1.64
   1 -15 -13   28.14    2.65
   1 -15 -13   24.00    2.31
  -1 -15 -13   24.75    2.56
  -1 -15 -13   28.48    2.66
   1 -15 -14   95.72    4.67
  -1 -15 -14   97.98    4.92
  -1 -15 -14   95.20    4.77
   1 -15 -14   93.31    4.85
  -1 -15 -15    3.60    1.65
   1 -15 -15    4.48    1.56
  -1 -15 -15    3.93    1.81
   1 -15 -15    1.66    1.63
   1 -15 -16   15.24    2.10
   1 -15 -16    9.75    2.07
  -1 -15 -16   15.29    2.35
  -1 -15 -16   12.18    2.23
   1 -15 -17   24.22    2.45
  -1 -15 -17   24.87    2.52
  -1 -15 -17   20.88    2.57
   1 -15 -17   19.30    2.54
   1 -15 -18   75.68    4.02
  -1 -15 -18   73.11    4.01
   1 -15 -18   73.92    4.21
   1 -15 -19   10.99    2.01
  -1 -15 -19    9.17    1.80
   1 -15 -19    7.65    1.89
   1 -15 -20   33.14    2.62
  -1 -15 -20   29.45    2.40
   1 -15 -20   28.64    2.44
   1 -15 -21   10.84    1.60
   1 -15 -21    9.68    1.62
  -1 -15 -21   10.63    1.59
  -1 -15 -22   38.15    2.42
  -1 -15 -22   38.60    2.19
   1 -15 -23    3.35    0.84
  -1 -15 -23    1.50    1.02
  -1 -15 -24   14.12    1.11
   1 -15 -24   11.12    1.10
  -1  17   0  276.53    7.70
   1  17   0  275.12    7.89
  -1  17   1    8.70    1.09
   1  17  -1    6.15    1.05
  -1  17  -1    5.06    0.85
   1  17  -2  224.10    6.61
  -1  17  -2  211.86    6.40
   1  17  -3  146.54    5.05
  -1  17  -3  144.75    4.89
   1  17  -4   62.34    2.85
  -1 -17  -4   65.35    3.22
  -1  17  -4   53.94    2.61
  -1 -17  -5   18.14    1.94
   1 -17  -5   17.93    1.87
  -1  17  -5   17.86    1.47
   1  17  -5   16.47    1.56
   1  17  -6   53.17    2.77
  -1  17  -6   55.49    2.67
   1 -17  -6   54.91    2.95
  -1 -17  -6   52.46    3.05
  -1 -17  -7   32.36    2.54
   1 -17  -7   34.90    2.36
   1  17  -7   30.61    2.15
   1 -17  -8   42.61    2.73
  -1 -17  -8   39.11    2.92
   1 -17  -9   49.94    3.01
  -1 -17  -9   43.33    3.07
  -1 -17  -9   52.78    2.92
   1 -17 -10   43.80    2.59
  -1 -17 -10   47.94    3.04
  -1 -17 -10   45.21    2.78
   1 -17 -10   45.57    2.96
   1 -17 -11   39.16    2.58
   1 -17 -11   43.85    3.04
  -1 -17 -11   47.90    3.16
  -1 -17 -11   41.38    2.69
  -1 -17 -12   25.25    2.15
   1 -17 -12   22.68    2.10
  -1 -17 -12   26.64    2.50
   1 -17 -12   26.53    2.48
  -1 -17  12   22.76    1.54
  -1 -17 -13   23.46    2.44
   1 -17 -13   18.73    2.33
   1 -17 -13   21.38    2.17
  -1 -17 -13   22.69    2.12
   1 -17 -14   17.88    2.25
  -1 -17 -14   19.66    2.42
  -1 -17 -14   14.16    1.88
   1 -17 -14   14.95    1.90
   1 -17 -15    9.98    1.88
  -1 -17 -15    9.94    1.70
  -1 -17 -15   15.87    2.19
   1 -17 -15   10.38    1.68
  -1 -17 -16  107.30    4.61
   1 -17 -16  119.42    5.21
  -1 -17 -16  118.58    5.21
   1 -17 -16  106.60    4.56
  -1 -17 -17   19.72    2.01
   1 -17 -17   19.67    1.91
   1 -17 -17   21.56    2.35
  -1 -17 -17   16.01    2.43
  -1 -17 -18   29.52    2.21
   1 -17 -18   32.80    2.66
  -1 -17 -18   28.78    2.70
   1 -17 -18   24.77    2.02
   1 -17 -19   15.33    1.81
   1 -17 -19   11.65    1.47
  -1 -17 -19   15.68    1.69
  -1 -17 -20   25.66    1.88
   1 -17 -20   24.32    1.76
  -1 -17 -20   27.00    2.21
   1 -17 -20   22.74    2.26
   1 -17 -21    4.10    1.32
  -1 -17 -21    4.17    1.24
   1 -17 -22   27.58    1.77
   1 -17 -23    1.58    0.70
  -1  19   0  103.43    3.80
   1  19   0  105.76    4.03
   1  19  -1    3.59    1.00
   1  19   1    5.66    1.10
  -1  19   1    3.06    0.84
  -1  19  -1    2.72    0.84
   1  19  -2  107.72    4.23
  -1  19   2  115.51    4.13
  -1  19  -2  114.01    4.14
   1  19   2  121.42    4.36
   1  19  -3   28.62    2.01
  -1  19  -3   29.57    1.88
  -1  19  -4   47.53    2.46
   1  19  -4   44.33    2.58
  -1  19  -5    5.17    1.03
  -1 -19  -5    7.78    1.52
   1  19  -5    5.98    1.18
  -1 -19  -6   70.27    3.53
   1  19  -6   68.70    3.36
  -1 -19  -7   14.76    1.92
   1 -19  -7   14.09    1.82
   1  19  -7   12.05    1.50
  -1 -19  -8   28.54    2.45
  -1 -19  -8   29.16    1.66
   1 -19  -8   26.13    2.32
   1 -19  -9   20.95    2.22
  -1 -19  -9   24.43    2.45
   1 -19 -10   14.70    2.06
  -1 -19 -10   12.51    2.00
   1 -19 -11   27.28    2.51
  -1 -19 -11   23.68    2.54
  -1 -19  11   28.50    1.79
  -1 -19  12    2.50    0.77
  -1 -19 -12    0.76    1.53
   1 -19 -12    1.75    1.53
  -1 -19  13   24.42    1.55
   1 -19  13   22.83    1.52
  -1 -19 -13   23.73    2.49
   1 -19 -13   22.83    2.37
   1 -19 -14   95.96    4.59
  -1 -19 -14  104.82    4.75
  -1 -19 -15    4.16    1.76
   1 -19 -15    2.55    1.61
  -1 -19 -16   52.71    3.22
   1 -19 -16   51.63    3.24
  -1 -19 -17    6.87    1.75
   1 -19 -17    6.69    1.66
  -1 -19 -18   14.68    1.84
   1 -19 -18   12.98    1.79
   1 -19 -19    9.96    1.50
  -1 -19 -19   12.13    1.57
  -1 -19 -20   11.99    1.42
   1 -19 -20   13.91    1.46
  -1 -19 -21    5.04    0.97
   1 -19 -21    4.30    0.93
   1  21   0   24.11    1.92
  -1  21   0   24.82    1.74
  -1  21  -1    2.13    0.83
   1  21  -1    1.70    0.95
  -1  21   1    1.61    0.81
   1  21   1    2.85    1.01
  -1  21  -2   28.74    1.93
   1  21   2   33.38    2.15
   1  21  -2   29.64    2.10
  -1  21   2   31.99    1.94
   1  21  -3    4.83    1.17
   1  21   3    9.26    1.31
  -1  21   3    8.00    1.11
  -1  21  -3    5.28    0.98
   1  21  -4   35.65    2.36
  -1  21   4   38.21    2.16
  -1  21  -4   34.33    2.15
   1  21   4   42.16    2.44
  -1  21   5   12.75    1.41
   1  21  -5    9.05    1.38
   1  21  -6   36.12    2.41
  -1 -21  -6   34.97    2.32
  -1 -21  -7    0.83    1.19
  -1 -21  -7    0.48    0.65
  -1 -21  -8   27.42    2.21
  -1 -21  -8   25.77    1.55
   1 -21  -9   36.00    2.45
  -1 -21  -9   33.45    2.49
  -1 -21   9   36.01    2.07
  -1 -21  10    6.63    1.07
   1 -21 -10    7.06    1.50
  -1 -21 -10    7.21    1.60
   1 -21 -11   45.10    2.80
  -1 -21 -11   47.54    2.90
  -1 -21  11   50.24    2.38
   1 -21 -12   63.40    3.29
   1 -21  12   67.76    2.82
  -1 -21 -12   68.72    3.48
  -1 -21  12   68.78    2.81
   1 -21  13    3.56    0.73
  -1 -21  13    3.09    0.70
  -1 -21 -13    3.18    1.40
   1 -21 -13    1.79    1.38
  -1 -21 -14   60.47    3.13
   1 -21 -14   53.43    2.95
  -1 -21 -15    1.44    1.25
   1 -21 -15    0.89    1.19
  -1 -21 -16   13.24    1.62
   1 -21 -16   11.45    1.47
   1 -21 -17    3.00    1.09
  -1 -21 -17    3.70    1.16
  -1 -21 -18   15.72    1.38
   1 -21 -18   14.31    1.32
  -1 -21 -19    4.10    0.86
   1 -21 -19    4.56    0.80
   1  23   0   30.69    2.11
  -1  23   0   29.03    1.89
  -1  23  -1    0.63    0.67
   1  23  -1    0.17    0.97
   1  23   1    0.80    0.90
  -1  23   1    0.14    0.71
   1  23   2   31.60    2.07
   1  23  -2   30.72    2.17
  -1  23  -2   27.93    1.87
  -1  23   2   30.45    1.87
   1  23  -3    1.57    0.94
   1  23   3    0.63    0.87
  -1  23   3    0.74    0.73
  -1  23  -3    0.30    0.65
  -1 -23  -4   36.44    2.08
   1  23   4   33.57    2.16
   1  23  -4   35.31    2.31
  -1  23   4   33.14    1.97
  -1  23   5    7.01    1.03
  -1 -23  -5    7.16    1.07
   1  23   5    7.70    1.26
  -1  23   6   22.88    1.62
  -1 -23   6   23.90    1.78
  -1 -23  -6   20.60    1.50
   1  23   6   24.94    1.84
   1  23   7    6.33    1.18
  -1 -23   7    4.21    1.11
  -1  23   7    4.34    0.95
  -1 -23  -7    3.00    0.78
  -1 -23  -8    9.40    0.95
  -1  23   8   12.14    1.25
  -1 -23   8    9.75    1.18
   1 -23  -8    8.87    0.95
   1  23   9   16.37    1.51
  -1 -23   9   11.24    1.20
  -1  23   9   14.00    1.32
  -1 -23  -9    8.65    1.29
  -1 -23  10   32.84    1.90
   1 -23  10   36.96    1.99
  -1 -23 -10   32.00    1.99
  -1  23  10   36.40    1.98
   1 -23  11    7.19    0.96
  -1 -23  11    7.94    0.98
  -1 -23 -11    8.36    1.26
   1 -23  12   36.57    1.82
  -1 -23 -12   32.79    2.01
  -1 -23  12   35.92    1.78
  -1 -23 -13    2.70    1.01
  -1 -23 -14    9.26    1.17
  -1 -23 -15    1.28    0.76
  -1  23  15    3.16    0.60
  -1  23  16   10.48    0.78
  -1 -23 -16    8.49    0.96
   1  23  17    2.69    0.55
  -1 -25   0   15.99    1.50
   1  25   0   15.50    1.42
   1  25   1   -0.12    0.78
  -1 -25  -1    0.13    0.89
   1  25  -1    0.06    0.76
  -1 -25   1    0.83    0.94
   1  25   2   17.70    1.53
  -1 -25  -2   20.31    1.55
   1  25  -2   18.91    1.61
  -1 -25   2   18.79    1.61
  -1 -25  -3    4.41    1.00
   1  25   3    3.08    0.93
   1  25   4   19.03    1.54
  -1 -25   4   20.11    1.64
  -1 -25  -4   21.22    1.51
   1 -25  -5    0.52    0.70
  -1 -25   5    0.03    0.87
  -1 -25  -5    0.02    0.63
   1  25   5   -0.16    0.78
  -1  25   6   13.72    1.15
  -1 -25   6   17.40    1.41
   1 -25  -6   15.86    1.20
  -1 -25  -6   16.01    1.22
   1  25   6   15.06    1.38
  -1 -25  -7    8.74    0.89
  -1 -25   7    8.88    1.11
  -1  25   7    7.84    0.93
   1  25   7    7.74    1.05
   1 -25  -7    9.09    0.90
   1 -25   7    9.24    1.14
  -1  25   8   12.45    1.06
   1  25   8   14.49    1.24
  -1 -25   8   13.03    1.20
   1 -25   8   14.72    1.28
   1 -25   9    0.11    0.64
   1  25   9    0.94    0.69
  -1 -25   9    0.17    0.58
   1  25  10   18.59    1.32
   1 -25  10   18.33    1.29
  -1 -25  10   20.51    1.32
   1  25  11    4.79    0.76
   1 -25  11    5.21    0.74
  -1 -25  11    4.79    0.71
   1  25  12   11.58    0.97
   1  25  13    3.34    0.60
   1  25  14    4.69    0.57
  -1 -27   0   22.83    1.51
   1 -27   0   21.74    1.45
  -1 -27  -1    0.57    0.70
   1 -27   1    0.63    0.77
  -1 -27   1    0.13    0.71
   1 -27  -1    0.63    0.70
   1  27   1   -0.50    0.63
  -1 -27   2   10.33    1.12
  -1 -27  -2   10.82    1.07
   1 -27   2   11.19    1.14
   1 -27  -2    9.60    1.04
   1  27   2    9.02    0.99
   1  27   3    4.48    0.77
  -1 -27  -3    5.32    0.80
   1 -27  -3    5.58    0.86
   1  27   4   10.97    1.02
  -1 -27   4   12.70    1.20
   1 -27   4   14.24    1.23
   1 -27  -4   12.48    1.05
  -1 -27  -4   12.99    1.05
  -1 -27  -5    4.38    0.68
  -1 -27   5    4.50    0.85
   1 -27   5    5.39    0.87
   1 -27  -5    4.74    0.72
   1  27   5    3.38    0.67
   1 -27  -6   12.99    0.92
  -1 -27   6   15.11    1.15
   1  27   6   11.52    1.00
  -1 -27  -6   12.81    0.91
   1 -27   6   15.43    1.16
   1  27   7    0.26    0.48
   1 -27   7    1.70    0.63
  -1 -27   7    1.11    0.62
   1  27   8    5.79    0.70
  -1 -27   8    9.43    0.87
   1 -27   8    7.72    0.83
  -1 -27   9    2.19    0.53
   1 -27   9    2.24    0.59
   1  27   9    1.36    0.43
  -1 -27  10    8.26    0.68
   1 -27  10    8.48    0.71
   1 -29   0   10.34    0.87
  -1 -29   0    9.49    0.81
   1 -29  -1    1.11    0.48
   1 -29   1    0.38    0.48
  -1 -29   1    0.37    0.49
  -1 -29  -1    0.63    0.49
   1 -29  -2    9.16    0.78
  -1 -29  -2    9.67    0.78
  -1 -29   2    9.82    0.83
   1 -29   2    9.42    0.81
   1 -29  -3    4.34    0.54
  -1 -29  -3    3.99    0.53
   1 -29   4   10.64    0.83
  -1 -29   4    9.38    0.77
   1 -29  -4    8.58    0.64
  -1 -29  -4    8.65    0.63
  -1 -29   5    2.69    0.55
   1 -29   5    2.88    0.55
   1 -29   6    4.89    0.56
  -1 -29   6    5.09    0.55
   1 -29   7    0.11    0.29
  -1 -29   7    0.16    0.29
  -2   0  -1   -0.02    0.34
   2   0   1    0.03    0.73
  -2   0  -2  472.73   11.63
   2   0   2  489.82   11.65
   2   0   3   -0.01    0.36
  -2   0  -3    0.29    0.37
   2   0   4  675.62   16.12
   2   0   4  647.03   18.89
   2   0   5    0.23    0.52
   2   0   5   -0.47    1.20
   2   0   6  266.95   10.34
   2   0   6  279.75    7.48
   2   0   7   -0.26    0.95
   2   0   7    0.08    0.63
   2   0   8  817.19   20.12
   2   0   8  799.13   24.35
   2   0   9    0.36    0.59
   2   0   9    0.32    1.22
   2   0  10  304.95   12.89
   2   0  10  314.70    9.02
   2   0  11    0.45    0.55
   2   0 -11    0.11    0.73
   2   0 -11    0.14    0.60
   2   0  11   -0.13    1.15
   2   0  12    5.48    1.84
   2   0 -12    7.95    1.25
  -2   0 -12    6.71    1.01
   2   0 -12    7.26    1.17
   2   0  12    7.21    1.10
   2   0 -13   -0.04    0.79
   2   0  13   -0.15    0.93
   2   0 -13    0.13    0.87
  -2   0 -13    0.13    0.67
   2   0 -14  266.60    8.29
  -2   0 -14  266.86    7.78
   2   0 -14  273.78    8.40
   2   0 -15    0.31    0.97
  -2   0 -15    0.39    0.77
   2   0 -15    0.05    0.94
   2   0 -16  102.67    4.87
  -2   0 -16  100.31    4.40
   2   0 -17   -0.40    1.12
  -2   0 -17   -1.37    1.15
   2   0 -18    0.95    1.15
  -2   0 -18   -0.14    1.16
   2   0 -19    0.48    1.12
  -2   0 -19   -0.46    1.08
  -2   0 -19   -1.56    1.90
  -2   0 -20   31.08    2.42
   2   0 -20   31.88    2.78
  -2   0 -20   29.76    3.05
  -2   0 -21   -0.63    1.45
   2   0 -21   -0.35    1.15
   2   0 -22   45.84    3.15
  -2   0 -22   44.41    3.37
  -2   0 -23   -0.66    1.32
   2   0 -23   -0.74    1.27
  -2   0 -24   49.67    3.08
   2   0 -24   53.90    3.64
   2   0 -24   55.12    2.97
  -2   0 -25    1.60    1.05
   2   0 -25   -0.28    1.19
  -2   0 -26    1.04    0.78
   2   0 -26    0.67    1.05
   2   0 -27    0.43    0.69
  -2  -2   0  188.48    6.30
   2   2   0  202.43    6.34
   2   2   1    8.47    1.39
  -2  -2   1    9.75    1.07
  -2  -2  -1    6.31    1.31
  -2  -2  -1    7.46    0.80
  -2  -2   2   92.37    3.11
  -2  -2  -2   82.79    3.00
   2   2   2   89.36    3.02
  -2  -2  -3  100.66    3.39
   2   2   3  103.56    3.47
   2   2   4  610.62   15.25
   2   2   4  574.24   17.33
   2  -2  -4  622.08   15.65
  -2  -2  -4  617.38   17.80
   2  -2  -5   86.34    3.54
   2   2   5   76.65    3.20
  -2  -2  -5   88.93    5.12
   2   2   5   87.17    4.90
   2  -2   5   84.98    2.29
   2  -2   6  205.00    5.29
  -2  -2  -6  226.13    8.99
  -2  -2   6  206.96    6.04
   2  -2  -6  221.94    6.92
   2   2   6  205.23    6.32
   2   2   6  207.31    8.70
  -2  -2   7  111.29    4.02
   2   2   7  121.73    4.33
   2  -2  -7  116.93    4.79
   2  -2   7  110.18    6.27
   2  -2   7  119.40    3.39
   2   2   7  115.51    6.37
   2  -2   8  271.04   11.07
   2   2   8  248.87    7.83
   2  -2   8  268.60    6.88
   2   2   8  253.35   10.80
  -2  -2   8  254.28    7.76
   2  -2   9  109.72    3.50
  -2  -2   9  109.65    4.33
   2  -2   9  109.32    6.89
   2   2   9  108.10    6.70
   2   2   9  103.63    4.27
   2   2  10  203.37    6.84
   2  -2  10  207.71   10.14
  -2  -2  10  188.76    6.66
   2  -2  10  199.53    5.79
   2   2  10  204.66   10.04
   2  -2  11   83.91    6.33
   2  -2 -11   74.82    3.55
   2   2  11   86.07    6.42
   2   2 -11   69.94    3.39
   2   2 -11   71.59    3.39
  -2  -2  11   79.75    3.73
   2   2  11   89.76    4.06
  -2  -2 -11   86.45    3.50
   2  -2  11   90.48    3.17
   2  -2 -12   15.78    1.71
   2   2 -12   17.75    1.68
   2  -2  12   20.83    3.26
  -2  -2 -12   20.93    1.70
   2   2  12   23.61    2.11
   2   2  12   20.66    3.28
   2   2 -12   17.45    1.68
   2  -2  12   23.24    1.49
   2   2 -13   24.23    2.03
  -2  -2 -13   22.42    1.85
   2  -2 -13   23.85    2.08
   2   2  13   22.16    3.46
   2  -2 -13   19.15    1.89
   2  -2  13   22.96    3.56
   2   2 -13   21.73    1.94
   2   2  13   23.84    2.19
   2   2 -14  283.58    8.99
   2   2 -14  282.07    8.94
   2  -2 -14  281.91    9.03
   2  -2 -14  283.77    8.99
  -2  -2 -14  291.29    8.67
   2   2 -15   15.18    1.85
  -2  -2 -15   17.42    1.78
   2  -2 -15   13.81    1.82
   2   2 -15   14.44    1.77
   2   2 -16   70.58    3.99
   2   2 -16   70.66    3.91
  -2  -2 -16   70.78    3.70
   2  -2 -16   73.96    4.08
   2  -2 -17    0.12    0.99
  -2  -2 -17   -0.49    1.32
   2   2 -17    0.82    1.13
  -2  -2 -18    7.01    1.85
   2   2 -18    7.91    1.54
   2  -2 -18    9.26    1.73
  -2  -2 -18    8.72    1.69
  -2  -2 -19    1.78    1.67
   2  -2 -19    2.89    1.43
   2   2 -19    2.82    1.33
  -2  -2 -19    2.86    1.42
  -2   2 -19    2.36    1.52
   2  -2 -20   34.24    3.05
  -2  -2 -20   39.76    2.88
   2   2 -20   35.90    2.88
  -2  -2 -20   38.84    3.35
  -2   2 -20   38.24    3.19
   2   2 -21    1.23    1.07
  -2  -2 -21    1.48    1.53
   2  -2 -21    1.62    1.37
  -2  -2 -21    0.97    1.24
  -2   2 -21    0.24    1.44
  -2  -2 -22   31.03    2.92
  -2  -2 -22   31.11    2.33
   2  -2 -22   31.86    2.68
   2   2 -22   31.82    2.45
  -2   2 -22   24.76    2.51
   2  -2 -23    2.79    1.39
   2  -2 -23    0.51    1.97
  -2   2 -23    1.81    1.14
  -2  -2 -23    4.22    1.58
  -2   2 -24   47.06    2.86
   2  -2 -24   55.59    3.16
  -2  -2 -24   53.78    3.30
   2  -2 -24   60.16    3.70
   2   2 -24   53.97    3.49
   2   2 -25    0.61    1.16
  -2  -2 -25    4.77    1.27
   2  -2 -25    1.87    1.35
  -2   2 -25    2.31    0.94
   2  -2 -25    3.50    1.05
  -2  -2 -26    1.78    1.01
   2   2 -26    1.72    0.92
   2  -2 -26    2.26    1.07
   2   2 -27    0.91    0.54
   2  -2 -27    1.33    0.78
  -2  -2 -27    1.70    0.54
   2   4   0 3390.79   80.07
  -2  -4   0 3581.05   81.88
  -2  -4  -1  832.20   22.48
  -2  -4   1  815.16   20.41
   2   4  -1  839.40   20.48
  -2  -4   1  869.74   21.89
  -2  -4   2 8132.97  186.46
  -2  -4  -3  433.72   11.11
   2   4   3  431.69   11.18
  -2  -4  -4  100.06    5.58
  -2  -4   4   98.46    3.81
   2  -4  -5  440.72   13.27
   2   4   5  439.56   14.59
   2   4   5  454.82   12.16
  -2  -4  -5  441.61   14.79
  -2  -4   5  430.90   11.77
   2  -4  -6  230.90    8.42
   2   4   6  224.40    9.48
   2   4   6  214.62    7.12
  -2  -4  -6  227.32    9.81
   2   4   7    8.42    1.33
  -2  -4  -7    6.28    1.98
   2  -4  -7    8.65    1.57
   2   4   7    7.63    2.10
  -2  -4  -8  179.18    9.26
   2  -4  -8  175.54    7.47
   2   4   8  181.17    6.43
   2   4   8  186.54    9.05
   2   4   9   24.62    2.18
   2   4   9   22.55    3.21
   2  -4   9   23.66    3.26
   2  -4  -9   23.21    2.55
  -2  -4   9   23.34    2.07
  -2  -4  -9   19.43    3.13
   2  -4 -10  363.51   10.15
  -2  -4  10  341.46   11.02
   2   4  10  369.46   14.82
   2  -4  10  373.84   14.78
   2  -4 -10  370.71   12.57
   2   4  10  340.71   10.96
   2  -4 -10  358.02   10.26
  -2  -4 -10  349.81    9.94
   2  -4  11   40.49    4.55
   2   4  11   39.00    2.79
  -2  -4  11   35.62    2.60
   2   4  11   32.48    4.01
   2   4 -11   34.31    2.19
   2  -4 -11   33.17    2.31
  -2  -4 -11   35.78    2.24
   2  -4 -11   33.24    2.21
   2   4  12    1.56    1.37
   2   4 -12    0.92    0.79
   2  -4 -12    0.32    0.79
   2  -4  12    3.57    1.72
  -2  -4 -12    0.90    0.79
   2  -4 -12    0.42    0.86
   2   4  12    2.32    1.04
   2   4 -12    1.41    0.83
   2   4  13   70.34    6.34
   2   4 -13   60.23    3.25
   2  -4  13   59.95    5.88
   2   4 -13   62.69    3.26
   2   4  13   62.48    3.93
  -2  -4 -13   62.31    3.23
   2  -4 -13   60.21    3.46
   2   4 -14  142.82    5.61
   2   4 -14  148.22    5.78
  -2  -4 -14  141.76    5.55
   2  -4 -14  145.39    5.87
   2   4 -15   20.85    2.04
   2  -4 -15   20.17    2.16
  -2  -4 -15   20.26    2.03
   2   4 -15   20.85    2.05
  -2  -4 -16   44.49    3.05
   2   4 -16   47.88    3.23
   2  -4 -16   45.03    3.20
   2   4 -16   44.77    2.99
  -2  -4 -16   42.35    3.27
  -2  -4 -17   -0.83    1.32
   2  -4 -17    1.82    1.43
   2   4 -17    0.47    1.06
  -2  -4 -17   -0.62    1.71
   2   4 -17    1.30    1.05
  -2  -4 -18    2.24    1.39
   2   4 -18    4.62    1.30
   2  -4 -18    5.61    1.63
  -2  -4 -18    2.33    1.72
  -2  -4 -19    3.05    1.91
   2  -4 -19    6.16    1.81
   2   4 -19    4.06    1.24
  -2  -4 -19    3.99    1.53
  -2   4 -19    1.49    1.30
   2  -4 -20   15.70    2.29
  -2   4 -20   17.53    2.20
  -2  -4 -20   18.30    2.15
  -2  -4 -20   19.21    2.51
   2   4 -20   18.67    1.97
  -2  -4 -21    1.95    1.75
  -2  -4 -21    2.12    1.38
   2  -4 -21    1.58    1.45
  -2   4 -21    0.16    1.29
   2  -4 -22   50.45    3.44
  -2  -4 -22   49.25    3.06
  -2  -4 -22   45.45    3.49
   2  -4 -22   44.80    3.72
  -2  -4 -23    1.20    1.48
   2  -4 -23   -0.81    1.84
   2  -4 -23   -0.96    1.45
  -2  -4 -23    1.63    1.10
  -2  -4 -24   34.76    2.14
  -2  -4 -24   39.01    2.76
   2   4 -24   30.58    2.59
   2  -4 -24   35.78    2.59
   2  -4 -24   35.29    3.01
  -2  -4 -25    2.70    1.17
   2  -4 -25   -0.18    1.22
   2   4 -25   -0.11    0.95
   2  -4 -25   -0.20    0.90
   2  -4 -26    2.96    1.13
   2  -4 -26    4.57    0.86
  -2  -4 -26    3.12    1.08
   2   4 -26    1.58    0.73
  -2  -4 -27    0.88    0.57
   2  -4 -27    1.07    0.77
   2   6   0 1565.78   36.91
  -2  -6   0 1512.90   36.75
  -2  -6   0 1496.74   39.35
  -2  -6   1  733.68   18.39
   2   6   1  734.50   18.60
  -2  -6  -1  697.95   18.43
   2   6  -1  743.77   18.53
  -2  -6  -1  715.05   21.11
  -2  -6   2 1916.41   46.08
   2   6  -2 1919.91   46.19
  -2   6  -2 1968.19   45.18
  -2   6  -3  107.11    2.99
  -2  -6   3   81.76    3.61
  -2  -6  -4  985.57   28.98
   2   6   4  908.82   25.71
   2   6   5  184.06    6.45
  -2  -6  -5  174.52    8.61
  -2  -6   5  175.99    5.80
  -2  -6  -6  150.97    8.32
   2   6   6  176.20    6.39
  -2  -6   6  179.19    5.80
   2  -6  -6  159.67    7.65
   2  -6  -7  108.91    6.07
  -2  -6  -7  110.42    7.02
   2   6   7  107.70    4.81
  -2  -6   7  103.63    4.14
   2  -6  -8  323.19   12.30
  -2  -6  -8  325.67   13.93
  -2  -6   8  344.72    9.82
   2   6   8  328.26   10.60
  -2  -6   9   40.15    2.43
  -2  -6  -9   35.84    2.23
  -2  -6  -9   41.81    4.61
   2  -6  -9   42.03    3.85
   2  -6  -9   39.26    2.33
   2   6   9   35.57    2.83
  -2  -6 -10  137.72    4.99
   2  -6 -10  137.58    7.50
  -2  -6 -10  150.89    9.22
  -2  -6  10  136.95    5.26
   2   6  10  135.28    6.00
  -2  -6 -11    8.04    2.47
  -2  -6 -11    9.69    1.33
  -2  -6  11    8.80    1.56
  -2  -6  11   11.36    1.41
   2  -6  11   13.11    2.71
   2   6  11    9.47    1.64
   2   6 -11   11.52    1.33
   2  -6 -11    9.62    2.07
   2  -6  12   40.30    4.88
   2   6  12   44.60    3.42
   2   6 -12   42.49    2.53
  -2  -6 -12   47.80    2.84
   2   6 -12   44.26    2.67
   2   6 -13    1.63    0.90
   2   6  13    0.76    1.03
  -2  -6 -13    0.72    1.01
   2   6 -13    1.88    0.86
   2  -6  13    0.36    0.91
  -2  -6 -13   -0.49    1.33
   2  -6 -13    0.68    1.02
  -2  -6 -14  162.20    6.16
   2  -6 -14  153.64    6.26
   2   6 -14  162.40    6.18
  -2  -6 -14  155.63    6.44
   2   6 -15   11.56    1.70
  -2  -6 -15    9.80    1.74
  -2  -6 -15   10.12    1.98
   2  -6 -15   12.75    1.89
  -2  -6 -16   23.39    2.56
   2   6 -16   20.86    2.17
  -2  -6 -16   20.40    2.29
   2  -6 -16   23.89    2.52
   2   6 -17   14.15    1.88
  -2  -6 -17   10.15    1.85
  -2  -6 -17    9.42    2.10
   2  -6 -17   11.25    1.99
   2  -6 -18    1.42    1.46
  -2  -6 -18    0.60    1.48
  -2  -6 -18    0.19    1.65
   2  -6 -19    8.99    1.96
  -2  -6 -19    4.80    2.06
  -2  -6 -19    3.89    1.71
   2  -6 -20   14.38    2.26
  -2  -6 -20   10.69    2.01
  -2  -6 -20   12.25    2.34
   2  -6 -21   22.47    2.58
  -2  -6 -21   21.68    2.29
  -2  -6 -21   19.68    2.62
  -2  -6 -22   21.69    2.61
   2  -6 -22   17.12    2.28
  -2  -6 -22   21.10    2.20
   2  -6 -23    5.95    1.58
  -2  -6 -23    8.02    1.81
  -2  -6 -23    6.45    1.37
   2  -6 -24   31.29    2.41
  -2  -6 -24   31.22    2.13
   2  -6 -24   27.76    2.64
  -2  -6 -24   34.40    2.60
  -2  -6 -25    1.72    1.26
  -2  -6 -25    2.29    0.93
   2  -6 -25    2.94    1.08
   2  -6 -25    3.30    1.24
  -2  -6 -26    3.42    0.98
   2  -6 -26    3.94    1.10
   2  -6 -26    4.17    0.86
   2  -6 -27    0.94    0.66
  -2  -6 -27    1.66    0.59
  -2   8   0   67.59    3.01
   2   8   0   66.82    3.40
  -2  -8   0   65.95    3.28
  -2   8  -1   40.84    2.10
   2   8   1   38.61    2.62
  -2  -8   1   27.94    2.16
  -2  -8  -1   38.95    3.90
  -2  -8  -1   39.52    2.56
   2   8  -1   29.87    2.34
  -2  -8  -2  111.47    6.83
  -2  -8   2  121.48    4.70
  -2   8  -2  120.81    4.05
   2   8  -2  112.80    4.69
  -2   8  -3  123.22    3.76
   2   8  -3  101.43    4.45
   2   8   3  120.22    5.01
  -2  -8   3   98.59    4.26
  -2   8  -4  309.65    8.12
  -2  -8   4  335.22    9.44
  -2  -8   5   74.28    3.42
  -2  -8  -5   75.90    6.05
   2  -8  -6  267.45   11.69
   2   8   6  293.96    9.63
  -2  -8   6  278.62    8.55
  -2  -8  -6  265.71   12.55
  -2  -8  -7  109.52    3.99
   2   8   7  109.81    5.24
   2  -8  -7  104.98    6.77
  -2  -8  -7  118.85    7.90
   2   8  -7   98.34    3.46
  -2  -8   7  107.66    4.32
   2  -8  -8  427.75   12.19
  -2  -8  -8  444.09   12.21
  -2  -8  -8  441.17   17.92
   2  -8  -8  447.17   16.60
  -2  -8   8  476.02   12.72
   2   8   8  443.69   13.85
  -2  -8  -9  125.64    4.81
   2  -8  -9  129.02    7.74
  -2  -8   9  128.69    4.94
  -2  -8  -9  121.02    8.65
   2   8   9  120.29    5.90
   2  -8  -9  123.25    4.79
   2  -8 -10    9.18    2.28
   2  -8 -10    8.31    1.33
   2   8  10    6.94    1.63
  -2  -8 -10    6.99    2.42
  -2  -8 -10    4.72    1.24
  -2  -8  10    8.50    1.24
  -2  -8 -10    7.56    1.37
   2  -8 -11    2.45    1.08
  -2  -8 -11    2.33    1.15
   2   8 -11    3.34    0.89
  -2  -8 -11    1.03    1.08
   2  -8 -11    2.53    1.44
   2   8  11    2.29    1.31
  -2  -8 -11    1.73    1.58
   2   8 -12   71.30    3.45
   2  -8  12   60.59    6.20
   2  -8 -12   68.85    3.70
  -2  -8 -12   61.65    3.48
  -2  -8 -12   66.03    3.67
   2   8 -13    4.64    1.13
  -2  -8 -13    4.62    1.46
   2   8 -14  114.49    5.02
  -2  -8 -14  113.15    5.03
   2   8 -15    4.44    1.20
  -2  -8 -15    3.98    1.52
  -2  -8 -16   13.79    2.17
   2  -8 -16   16.59    2.35
   2   8 -16   17.86    2.00
  -2  -8 -17    7.36    1.93
   2  -8 -17    6.63    1.83
   2   8 -17    7.45    1.51
  -2  -8 -18    1.12    1.68
  -2  -8 -18    0.83    1.49
   2  -8 -18    1.17    1.59
  -2  -8 -19    9.78    1.94
   2  -8 -19   10.15    1.99
  -2  -8 -19   11.49    2.19
   2  -8 -19    7.93    2.30
   2  -8 -20   10.60    2.17
   2  -8 -20   10.23    2.35
  -2  -8 -20   13.59    2.39
  -2  -8 -20   11.27    2.05
  -2  -8 -21   16.38    2.20
   2  -8 -21   13.31    2.32
  -2  -8 -21   15.07    2.31
   2  -8 -21   16.71    2.66
  -2  -8 -22   12.87    2.19
  -2  -8 -22   14.15    1.94
   2  -8 -22   12.62    2.41
   2  -8 -22   11.47    2.07
  -2  -8 -23    8.56    1.81
  -2  -8 -23    7.46    1.42
   2  -8 -23    5.43    1.58
   2  -8 -23    4.31    1.67
  -2  -8 -24   18.40    2.03
   2  -8 -24   21.67    2.01
  -2  -8 -24   19.21    1.87
  -2  -8 -25    4.56    1.05
  -2  -8 -25    6.06    1.27
   2  -8 -25    6.24    1.11
   2  -8 -26    3.88    0.80
  -2  -8 -26    2.35    0.78
   2  10   0   15.40    1.86
  -2 -10   0   12.27    2.60
  -2  10   0   14.31    1.55
  -2 -10   1  173.91    6.50
  -2  10   1  176.03    6.24
  -2  10  -1  168.28    5.85
   2  10   1  174.47    6.67
  -2 -10  -1  175.57    9.54
   2  10  -1  182.26    6.74
  -2 -10   2  190.42    6.84
  -2  10   2  181.80    6.76
  -2  10  -2  199.93    6.28
  -2 -10  -2  182.15   10.04
   2  10  -2  190.60    7.00
  -2 -10   3   29.96    2.32
  -2  10   3   30.42    2.47
   2  10   3   36.11    2.88
  -2  10  -3   34.45    1.96
   2  10  -3   29.19    2.45
  -2 -10   4  413.17   12.42
  -2  10  -4  432.59   11.34
   2  10   4  435.70   13.51
  -2  10   4  459.11   13.22
  -2 -10  -5   13.58    3.07
  -2 -10  -5   11.20    1.21
  -2  10   5   12.00    1.79
   2  10  -5   11.81    1.01
  -2 -10   5   11.92    1.56
   2  10  -6  164.14    5.05
  -2  10   6  189.71    7.28
  -2 -10   6  201.13    6.59
   2 -10  -6  173.70    9.71
  -2 -10  -6  178.52   10.53
  -2 -10  -6  156.12    5.42
  -2 -10  -6  165.41    5.49
   2  10  -7    7.80    0.96
  -2 -10  -7   10.02    1.29
  -2 -10  -7    9.10    2.70
   2 -10  -7    9.51    2.44
  -2  10   7    8.29    1.65
   2  10   7    7.62    1.67
   2 -10  -7    9.20    1.19
  -2 -10   7    8.82    1.33
  -2 -10  -7    9.64    1.28
   2  10  -8   86.74    3.43
   2 -10  -8   92.24    7.16
  -2 -10   8  115.86    4.57
   2 -10  -8   91.79    3.96
  -2 -10  -8   91.56    3.91
  -2 -10  -8   91.41    3.88
  -2 -10  -8   97.73    8.00
  -2  10   8  106.26    5.47
   2  10   8  101.03    5.45
   2 -10  -9    3.73    1.06
  -2 -10  -9    3.79    1.19
   2  10   9    3.17    1.34
  -2 -10  -9    2.77    1.96
  -2 -10  -9    4.46    1.14
   2 -10  -9    4.13    2.01
   2 -10 -10   23.99    3.70
  -2 -10 -10   23.69    2.10
  -2 -10 -10   16.18    1.81
   2 -10 -10   24.50    2.09
   2 -10 -11  111.37    4.84
  -2 -10 -11  109.65    4.71
   2  10 -11  103.82    4.31
   2 -10 -12   15.73    1.91
   2  10 -12   14.72    1.57
  -2 -10 -12   14.40    1.86
   2  10 -13   11.84    1.51
  -2 -10 -13    7.35    1.65
   2 -10 -13   11.58    1.82
  -2 -10 -13   10.30    1.80
   2  10 -14   52.76    3.15
   2 -10 -14   49.95    3.51
  -2 -10 -14   50.31    3.39
  -2 -10 -14   55.54    3.55
  -2 -10 -15   -0.05    1.45
   2 -10 -15    0.61    1.47
   2  10 -15    0.25    0.84
  -2 -10 -15    0.90    1.35
   2 -10 -15   -0.83    1.83
  -2 -10 -16   28.13    2.78
   2  10 -16   25.82    2.30
   2 -10 -16   24.37    2.92
  -2 -10 -16   26.90    2.85
   2  10 -17    0.10    0.88
  -2 -10 -17    0.84    1.81
   2 -10 -17   -0.90    1.93
  -2 -10 -17    1.34    1.52
  -2 -10 -18    3.22    1.82
   2 -10 -18    2.24    1.75
   2 -10 -19   -0.06    2.10
  -2 -10 -19    4.03    1.78
   2 -10 -19    1.03    1.93
   2 -10 -20   -0.55    1.97
  -2 -10 -20    1.53    1.41
   2 -10 -20    0.59    1.83
  -2 -10 -21    7.72    1.79
   2 -10 -21    3.76    1.79
   2 -10 -21    7.24    1.97
  -2 -10 -22   20.44    2.05
   2 -10 -22   15.74    2.17
   2 -10 -22   19.19    2.33
   2 -10 -23   10.70    1.71
  -2 -10 -23    6.20    1.62
   2 -10 -23   11.68    1.80
  -2 -10 -23    6.41    1.75
   2 -10 -24   31.14    2.15
  -2 -10 -24   25.40    1.98
  -2 -10 -24   26.95    2.10
   2 -10 -24   23.34    2.09
  -2 -10 -25    2.25    0.92
   2 -10 -25    4.86    0.99
  -2 -10 -25    3.68    1.02
   2 -10 -25    4.38    1.06
  -2 -10 -26    1.79    0.67
   2 -10 -26    0.50    0.67
   2 -10 -26   -0.31    0.69
  -2 -12   0  154.30    9.51
  -2  12   0  159.35    6.09
   2  12   0  166.98    6.84
   2  12   1  278.73    9.89
  -2  12  -1  273.28    8.96
  -2 -12  -1  264.94   13.39
  -2  12   1  291.12    9.43
   2  12  -1  299.47    9.89
  -2  12  -2  323.69    9.96
  -2  12   2  340.88   10.88
   2  12  -2  337.48    8.86
   2  12  -2  339.02   11.08
  -2 -12  -2  334.53   15.52
   2  12   2  343.35   11.40
  -2  12  -3  173.04    6.02
   2  12   3  173.88    7.45
   2  12  -3  183.60    7.09
  -2  12   3  180.77    7.12
   2  12  -3  168.81    5.13
  -2 -12  -3  185.77    5.62
  -2 -12  -4   66.32    2.89
   2  12  -4   64.50    2.59
  -2 -12  -4   64.49    2.76
  -2  12  -4   70.37    3.07
   2  12   4   76.03    4.56
  -2 -12   4   61.11    3.61
  -2  12   4   58.73    3.91
   2 -12  -5    3.70    1.98
   2  12   5    3.28    1.45
   2  12  -5    1.37    0.65
  -2 -12  -5    2.56    0.99
  -2 -12  -5    3.45    0.98
  -2 -12   5    1.60    0.94
   2 -12  -5    0.50    0.76
  -2 -12  -5    2.16    1.98
  -2  12   5    3.28    1.41
   2 -12  -6    3.94    0.88
  -2 -12   6    3.71    1.07
  -2 -12  -6    4.48    2.42
  -2 -12  -6    5.04    1.06
  -2  12   6    3.45    1.31
  -2 -12  -6    2.79    1.08
   2  12   6    4.69    1.51
   2  12  -6    2.61    0.75
  -2  12  -6    3.94    0.69
   2 -12  -6    2.26    1.70
   2  12  -7    6.57    0.99
  -2 -12  -7    7.93    1.27
   2 -12  -7    5.00    0.98
   2 -12  -7    6.37    1.11
   2 -12  -7    8.69    2.52
  -2 -12  -7    6.53    1.35
   2 -12  -8   25.34    4.11
   2  12  -8   23.70    1.69
   2 -12  -8   25.07    2.00
  -2 -12  -8   25.86    2.04
  -2 -12  -8   21.04    1.92
   2 -12  -8   21.73    1.86
  -2 -12  -9   13.58    1.67
  -2 -12  -9   13.80    1.65
   2 -12  -9   11.26    1.49
   2 -12  -9   10.15    1.48
   2 -12 -10   40.64    2.76
  -2 -12 -10   45.40    2.87
  -2 -12 -10   41.61    2.80
   2 -12 -10   40.82    2.79
   2 -12 -11   10.52    1.63
   2 -12 -11   10.56    1.70
  -2 -12  11   11.93    0.98
  -2 -12 -11   12.04    1.85
  -2 -12 -11   15.22    1.88
   2 -12 -12    8.09    1.68
  -2 -12 -12    8.94    1.77
  -2 -12 -12   12.79    1.86
   2 -12 -12   11.08    1.73
   2 -12 -13   19.46    2.24
   2 -12 -13   22.85    2.43
  -2 -12 -13   23.58    2.35
   2 -12 -14   32.97    2.86
   2 -12 -14   36.08    3.05
  -2 -12 -14   34.54    2.93
   2 -12 -15    8.78    1.93
  -2 -12 -15   13.84    2.18
   2 -12 -15    7.88    1.89
  -2 -12 -16   34.59    3.05
   2 -12 -16   35.25    3.19
   2 -12 -16   33.58    3.30
  -2 -12 -16   39.96    3.27
   2 -12 -17    4.77    2.00
   2 -12 -17    7.45    2.03
  -2 -12 -17   11.30    2.11
  -2 -12 -17    9.07    2.10
   2 -12 -18    4.41    1.96
  -2 -12 -18    9.68    2.12
  -2 -12 -18   12.45    2.37
   2 -12 -18    6.26    2.02
  -2 -12 -19    5.03    1.88
  -2 -12 -19    7.78    2.07
   2 -12 -19    2.64    1.67
  -2 -12 -20    5.34    2.01
  -2 -12 -20    5.92    1.86
   2 -12 -20    3.47    1.67
  -2 -12 -21    8.52    1.68
  -2 -12 -21    4.78    2.02
   2 -12 -21    6.79    1.68
   2 -12 -22   28.33    2.47
  -2 -12 -22   24.80    2.32
   2 -12 -22   24.89    2.32
  -2 -12 -22   23.93    2.31
   2 -12 -23    2.65    1.29
  -2 -12 -23    1.49    1.19
  -2 -12 -23    0.93    1.27
   2 -12 -23    4.57    1.28
  -2 -12 -24   16.27    1.51
   2 -12 -24   17.33    1.54
   2 -12 -24   13.74    1.54
   2 -12 -25   -0.06    0.85
   2 -12 -25    1.19    0.72
  -2 -12 -25    1.44    0.71
  -2  14   0  171.83    6.78
  -2 -14   0  179.06   11.11
   2  14   0  181.93    7.57
   2  14  -1  183.36    5.50
  -2  14  -1  185.98    7.02
   2  14   1  187.12    7.98
  -2 -14   1  181.01   11.23
   2  14  -1  182.57    7.71
  -2  14  -1  178.31    5.15
  -2  14   1  183.01    7.35
  -2 -14  -1  184.56    5.76
  -2 -14  -1  176.66   11.37
  -2 -14   2   40.01    5.04
   2  14  -2   42.05    1.99
  -2  14  -2   36.35    1.70
  -2 -14  -2   37.84    2.19
   2  14  -2   41.14    3.29
   2  14   2   35.93    3.32
  -2  14   2   46.10    3.37
  -2  14   3   63.03    4.21
   2  14  -3   70.44    4.41
  -2  14  -3   64.48    2.48
   2  14  -3   68.74    2.78
  -2 -14  -3   74.81    3.18
   2  14  -4   23.71    1.57
  -2  14   4   19.99    2.52
  -2 -14  -4   23.17    1.91
  -2  14  -4   23.27    1.39
  -2 -14  -5   59.60    3.01
  -2 -14  -5   63.90    2.90
  -2  14  -5   51.81    2.32
   2  14  -5   55.42    2.58
   2 -14  -5   59.17    2.85
   2 -14  -6   22.92    1.84
  -2 -14  -6   22.42    1.87
   2  14  -6   24.49    1.70
  -2  14  -6   20.69    1.43
  -2 -14  -6   21.39    1.78
   2  14  -7   43.57    2.41
   2 -14  -7   47.99    2.78
  -2 -14  -7   48.65    2.61
  -2 -14  -7   48.81    2.78
   2  14  -8   49.48    2.65
  -2 -14  -8   48.00    2.84
   2 -14  -8   48.40    2.69
   2 -14  -8   48.42    2.89
  -2 -14  -8   45.66    2.77
   2 -14  -9   14.87    1.66
  -2 -14  -9   16.14    1.91
  -2 -14  -9   14.07    1.80
   2 -14  -9    9.53    1.62
  -2 -14 -10   26.85    2.50
   2 -14 -10   28.52    2.47
   2 -14 -10   25.75    2.15
  -2 -14 -10   31.72    2.49
   2 -14 -11   12.93    1.98
  -2 -14  11   15.19    1.20
  -2 -14 -11   13.64    2.03
   2 -14 -11   13.31    1.72
  -2 -14 -11   17.27    2.09
  -2 -14 -12    1.61    1.64
  -2 -14  12    1.87    0.61
  -2 -14 -12    4.05    1.67
   2 -14 -12    2.24    1.29
   2 -14 -12    1.09    1.36
   2 -14 -13   32.66    3.05
  -2 -14 -13   34.89    2.99
  -2 -14 -13   36.93    2.99
   2 -14 -13   34.79    2.75
   2 -14 -14   57.41    3.59
  -2 -14 -14   57.11    3.63
  -2 -14 -14   56.64    3.77
   2 -14 -14   54.30    3.79
   2 -14 -15    7.39    1.67
  -2 -14 -15    6.64    1.98
  -2 -14 -15    8.27    2.06
   2 -14 -15    4.34    1.82
  -2 -14 -16   31.76    2.98
   2 -14 -16   31.96    2.83
   2 -14 -16   31.00    3.12
  -2 -14 -17   20.30    2.64
   2 -14 -17   21.79    2.47
   2 -14 -17   21.01    2.69
  -2 -14 -18   16.07    2.37
   2 -14 -18   16.07    2.22
   2 -14 -18   13.51    2.33
  -2 -14 -19    2.91    1.70
   2 -14 -19    2.73    1.50
  -2 -14 -19    1.58    1.83
   2 -14 -19    0.21    1.67
   2 -14 -20   12.96    2.07
   2 -14 -20   13.26    1.80
  -2 -14 -20    8.85    2.06
  -2 -14 -20   14.29    2.05
  -2 -14 -21    4.89    1.63
   2 -14 -21    6.52    1.57
  -2 -14 -21    8.55    1.56
   2 -14 -21    7.92    1.53
  -2 -14 -22   12.38    1.72
  -2 -14 -22   14.81    1.65
   2 -14 -22   13.39    1.66
  -2 -14 -23    6.66    1.23
   2 -14 -23    6.90    1.14
   2 -14 -24    3.48    0.98
  -2 -14 -24    5.94    0.96
   2 -14 -24    3.16    0.71
   2  16   0   68.20    2.91
  -2  16   0   65.34    2.55
  -2 -16  -1   96.04    3.78
  -2  16  -1   89.77    3.19
   2  16  -1   94.00    3.51
   2  16  -2    6.00    1.02
  -2 -16  -2    7.48    1.37
  -2  16  -2    6.71    0.87
  -2  16  -3   63.72    2.63
   2  16  -3   66.96    2.97
  -2 -16  -4   11.84    1.61
  -2  16  -4   11.27    1.07
   2  16  -4   11.01    1.30
  -2  16  -5   45.18    2.20
   2  16  -5   42.12    2.41
  -2 -16  -5   50.41    2.82
  -2 -16  -6   44.84    2.86
  -2  16  -6   45.61    2.29
   2  16  -6   47.44    2.55
   2 -16  -6   48.68    2.68
   2 -16  -7   49.50    2.83
  -2 -16  -7   42.19    2.88
   2  16  -7   44.18    2.55
  -2 -16  -8   36.72    2.83
   2 -16  -8   34.41    2.55
   2  16  -8   38.02    2.46
  -2 -16  -8   41.73    2.59
  -2 -16  -8   39.73    1.87
   2 -16  -9   25.71    2.32
  -2 -16  -9   28.21    2.40
  -2 -16  -9   30.36    2.25
  -2 -16 -10   20.11    1.98
   2 -16 -10   17.39    1.90
  -2 -16  10   20.33    1.48
   2 -16 -10   19.30    2.07
  -2 -16 -10   24.02    2.35
   2 -16 -11   22.01    2.35
  -2 -16 -11   20.26    1.95
  -2 -16 -11   28.82    2.53
  -2 -16  11   21.01    1.50
   2 -16 -11   23.32    2.11
   2 -16 -12    0.31    1.42
  -2 -16 -12    1.62    1.46
  -2 -16 -12    3.43    1.72
  -2 -16  12    0.49    0.63
   2 -16 -12    2.68    1.22
  -2 -16 -13   46.10    3.29
   2 -16 -13   43.41    3.21
  -2 -16 -13   47.36    3.10
   2 -16 -13   44.14    2.91
  -2 -16 -14   33.91    2.82
  -2 -16 -14   44.85    3.20
   2 -16 -14   43.15    2.88
   2 -16 -14   39.43    3.14
  -2 -16 -15   11.06    2.02
  -2 -16 -15    8.56    1.93
   2 -16 -15    6.82    1.51
   2 -16 -15    6.37    1.95
  -2 -16 -16   23.77    2.66
   2 -16 -16   25.86    2.78
   2 -16 -16   24.86    2.35
  -2 -16 -16   25.73    2.45
  -2 -16 -17   16.19    1.93
   2 -16 -17   13.50    1.97
  -2 -16 -17   13.84    2.45
   2 -16 -17   16.56    2.26
  -2 -16 -18    0.36    2.02
  -2 -16 -18    6.40    1.66
   2 -16 -18    4.10    1.62
   2 -16 -18    3.06    1.47
  -2 -16 -19    8.74    1.70
   2 -16 -19    6.61    1.69
   2 -16 -19    5.89    1.43
   2 -16 -20   17.25    1.93
   2 -16 -20   14.38    1.60
  -2 -16 -20   19.96    1.88
   2 -16 -21   10.93    1.48
   2 -16 -21    7.81    1.14
  -2 -16 -22    2.37    1.17
   2 -16 -22    1.22    1.11
  -2 -16 -23    8.68    1.01
   2 -16 -23    5.53    1.03
   2  18   0   12.35    1.32
  -2  18   0    9.70    1.01
  -2  18  -1   32.97    1.84
   2  18  -1   37.52    2.16
  -2  18   1   35.19    1.87
   2  18   1   36.95    2.17
  -2 -18  -2    8.04    1.44
  -2  18  -2    5.06    0.88
  -2  18   2    8.18    0.99
   2  18  -2    5.08    1.02
  -2 -18  -3   47.54    2.68
   2  18  -3   40.35    2.30
  -2  18  -3   38.45    2.07
  -2 -18  -4    4.27    1.41
   2  18  -4    3.71    1.01
  -2  18  -4    3.84    0.83
   2  18  -5    3.51    1.00
  -2 -18  -5    5.88    1.59
   2  18  -6   22.96    1.91
  -2 -18  -6   23.32    2.30
  -2 -18  -7   15.93    2.06
   2  18  -7   17.09    1.82
  -2 -18  -7   17.83    1.36
   2 -18  -7   23.09    1.92
  -2 -18  -8   27.50    1.63
   2 -18  -8   29.97    2.28
  -2 -18  -8   27.90    2.54
   2 -18  -9   10.10    1.56
  -2 -18   9    9.12    1.15
  -2 -18  -9    6.90    1.77
   2 -18 -10    9.77    1.65
  -2 -18 -10    7.84    1.82
  -2 -18  10    9.33    1.17
  -2 -18 -11   18.20    2.39
   2 -18 -11   20.01    2.08
  -2 -18  11   19.41    1.49
  -2 -18  12   12.72    1.21
   2 -18 -12   14.54    1.89
  -2 -18  13   21.30    1.48
   2 -18 -13   24.13    2.38
  -2 -18 -13   19.28    2.51
   2 -18 -14   40.07    2.89
  -2 -18 -14   42.45    3.21
   2 -18 -14   35.65    2.25
   2 -18 -15    3.10    1.47
   2 -18 -15    3.68    1.15
  -2 -18 -15    1.09    1.77
  -2 -18 -16    1.78    1.79
   2 -18 -16    3.22    1.12
   2 -18 -16    3.08    1.50
   2 -18 -17    4.91    1.13
   2 -18 -17    6.10    1.51
  -2 -18 -17    2.57    1.85
  -2 -18 -18    5.35    1.72
   2 -18 -18    9.61    1.55
   2 -18 -18    7.74    1.18
  -2 -18 -19    0.85    1.27
   2 -18 -19   -1.73    1.56
  -2 -18 -20    0.67    1.15
   2 -18 -20   -0.79    1.16
   2 -18 -21    0.70    0.94
  -2 -18 -21    2.58    1.00
   2 -18 -22    4.57    0.78
   2  20   0    2.72    1.01
  -2  20   0    1.18    0.66
   2  20   1   14.30    1.51
  -2  20   1   13.61    1.24
   2  20  -1   16.77    1.61
  -2  20  -1   13.86    1.28
   2  20   2    5.37    1.20
  -2  20   2    4.21    0.84
   2  20  -3    0.45    0.95
  -2  20   3    2.02    0.80
   2  20  -4    9.48    1.40
  -2  20   4   12.27    1.25
  -2 -20  -4   11.01    1.63
   2  20  -5   17.40    1.72
  -2 -20  -5   21.22    2.01
  -2 -20  -6    8.60    1.15
   2  20  -6    7.30    1.34
  -2 -20  -7    2.73    0.77
  -2 -20  -7    4.38    1.51
  -2 -20  -8    7.86    1.67
  -2 -20  -8    7.70    0.94
  -2 -20   8    7.18    1.16
  -2 -20   9   10.50    1.22
  -2 -20  -9    6.83    1.66
   2 -20  -9    7.59    1.52
   2 -20 -10    1.68    1.24
  -2 -20 -10    2.46    1.67
  -2 -20  10    1.76    0.83
   2 -20 -11   -0.70    1.36
  -2 -20 -11    1.74    1.58
  -2 -20  11    2.06    0.81
   2 -20 -12   15.21    1.92
  -2 -20 -12   17.92    2.21
  -2 -20  12   17.97    1.40
  -2 -20 -13    1.42    1.67
   2 -20  13    1.29    0.65
  -2 -20  13    1.77    0.67
   2 -20 -13    0.15    1.38
  -2 -20 -14   14.01    1.97
   2 -20 -14   14.40    1.92
  -2 -20 -15    0.78    1.38
   2 -20 -15   -1.22    1.38
   2 -20 -16    4.05    1.26
  -2 -20 -16    5.25    1.57
  -2 -20 -17    1.62    1.24
   2 -20 -17   -0.24    1.15
  -2 -20 -18    1.03    1.13
   2 -20 -18   -0.63    1.05
  -2 -20 -19    1.88    0.94
   2 -20 -19    1.13    0.85
  -2 -20 -20    5.58    0.92
   2 -20 -20    3.70    0.76
   2  22   0    1.23    0.99
   2  22  -1   23.89    1.96
   2  22   1   22.55    1.90
   2  22   2    5.51    1.24
   2  22  -2    4.89    1.18
  -2  22   3    4.64    0.87
   2  22   3    5.99    1.23
   2  22  -3    5.78    1.23
  -2 -22  -3    4.71    1.04
  -2 -22  -4    7.54    1.14
   2  22   4   11.00    1.46
   2  22  -4    6.76    1.31
  -2  22   4    7.79    1.01
  -2 -22  -5   13.83    1.37
  -2  22   5   13.97    1.25
   2  22   5   16.93    1.70
  -2 -22   5   15.83    1.55
   2  22  -5   12.61    1.60
  -2 -22   6    5.43    1.19
  -2 -22  -6    4.08    0.91
  -2 -22  -6    5.57    1.37
  -2  22   6    6.57    0.99
  -2 -22  -7    1.38    1.22
  -2 -22   7    0.53    0.90
  -2  22   7    2.76    0.87
  -2 -22  -7    0.69    0.71
  -2 -22  -8    2.68    0.72
  -2 -22  -8    5.01    1.37
  -2 -22   8    3.07    0.91
  -2 -22   9    1.86    0.84
  -2 -22  -9    3.38    1.32
  -2 -22  10   15.65    1.36
  -2 -22 -10   17.51    1.87
  -2 -22  11    3.11    0.82
  -2 -22 -11    4.01    1.27
  -2 -22 -12    6.13    1.27
   2 -22  12    6.95    0.94
  -2 -22  12    6.02    0.86
  -2 -22 -13    8.72    1.43
   2 -22 -13    6.44    1.14
  -2 -22 -14    1.63    1.10
   2 -22 -14    0.43    0.87
   2 -22 -15    2.29    0.88
  -2 -22 -15    1.98    1.01
  -2 -22 -16    3.99    1.09
   2 -22 -16    3.13    0.85
   2 -22 -17    2.01    0.68
  -2 -22 -17    4.54    0.98
  -2 -22 -18    3.79    0.80
  -2 -24   0    0.14    0.92
   2  24   0   -0.07    0.97
   2  24  -1   16.34    1.64
  -2 -24  -1   16.19    1.55
  -2 -24   1   19.52    1.71
   2  24   1   16.19    1.65
   2  24  -2    3.53    1.07
   2  24   2    4.16    1.04
  -2 -24  -2    4.42    1.00
  -2 -24   2    3.45    1.12
   2  24   3    1.27    0.94
   2  24  -3    0.39    0.86
  -2 -24  -3    1.01    0.86
  -2 -24   4    4.62    1.20
   2  24  -4    3.52    1.10
   2  24   4    3.89    1.07
  -2 -24  -4    3.52    0.92
   2  24   5    5.18    1.10
  -2 -24  -5    5.33    0.95
  -2 -24   5    7.03    1.18
   2  24   6    3.64    1.03
  -2 -24   6    3.27    0.97
  -2 -24  -6    3.21    0.80
  -2 -24  -7   10.19    1.00
  -2 -24   7   10.14    1.20
   2  24   7    8.66    1.17
   2  24   8    9.69    1.24
   2 -24  -8    6.31    0.78
  -2 -24   8    8.00    1.11
  -2 -24   9    1.18    0.71
   2  24   9    3.37    0.86
  -2 -24  10    4.87    0.86
   2  24  10    6.32    1.04
   2 -24  10    5.60    0.88
  -2 -24  11   12.19    1.06
  -2 -24 -11   10.60    1.18
   2 -24  11   12.27    1.08
   2  24  11   12.57    1.25
   2 -24  12    0.63    0.52
  -2 -24 -12    1.67    0.88
  -2 -24  12    0.58    0.50
  -2 -24 -13    5.23    0.89
   2  24  13    7.26    0.96
   2  24  14    3.67    0.75
  -2 -24 -14    1.88    0.65
  -2 -24 -15    1.84    0.58
   2  24  15    1.99    0.57
   2  24  16    3.31    0.52
   2  26   0    1.13    0.80
  -2 -26   0    1.96    0.87
   2  26   1    0.89    0.74
  -2 -26   1    1.41    0.89
  -2 -26  -1    1.48    0.79
   2  26  -1    0.84    0.78
  -2 -26  -2    0.44    0.74
  -2 -26   2    0.12    0.87
   2  26  -2    0.14    0.74
   2  26   2    0.16    0.74
   2  26   3    0.97    0.76
  -2 -26  -3    2.76    0.84
  -2 -26   4    5.86    1.08
   2  26   4    6.25    1.01
  -2 -26  -4    6.27    0.90
   2  26   5    3.66    0.89
  -2 -26   5    4.05    0.91
  -2 -26  -5    4.35    0.78
   2 -26  -5    4.14    0.82
   2  26   6    3.61    0.88
  -2 -26  -6    4.12    0.69
  -2 -26   6    5.07    0.94
   2 -26  -6    4.40    0.73
  -2 -26  -7    1.78    0.51
   2 -26   7    2.98    0.77
   2  26   7    2.12    0.77
  -2 -26   7    1.86    0.73
   2 -26  -7    1.56    0.50
   2  26   8    1.09    0.70
   2 -26   8    2.10    0.69
  -2 -26   8    1.34    0.63
   2 -26   9    3.84    0.74
   2  26   9    3.42    0.75
  -2 -26   9    3.80    0.69
  -2 -26  10    0.11    0.45
   2  26  10    0.16    0.53
   2 -26  10    0.32    0.51
   2  26  11    5.54    0.74
   2 -26  11    6.08    0.64
  -2 -26  11    5.62    0.60
   2  26  12    0.26    0.43
  -2 -28   0   -0.05    0.55
   2 -28   0    0.48    0.58
  -2 -28   1    0.79    0.62
  -2 -28  -1    0.35    0.59
   2 -28   1    1.11    0.63
   2 -28  -1    0.80    0.59
  -2 -28   2    2.76    0.69
   2  28   2    3.02    0.60
   2 -28  -2    2.77    0.66
   2 -28   2    4.15    0.75
  -2 -28  -2    2.87    0.66
   2  28   3    0.35    0.44
   2 -28  -3    0.54    0.52
  -2 -28  -3    0.12    0.51
   2  28   4    1.27    0.52
   2 -28   4    1.42    0.63
  -2 -28  -4    0.92    0.47
  -2 -28   4    0.59    0.55
   2 -28  -4    0.90    0.49
   2  28   5    0.15    0.43
   2 -28  -5    0.40    0.39
   2 -28   5    0.45    0.55
  -2 -28   5   -0.33    0.51
  -2 -28  -5   -0.27    0.36
   2 -28   6    2.52    0.57
   2  28   6    1.79    0.47
  -2 -28   6    1.81    0.55
   2 -28   7    0.52    0.47
   2  28   7    0.68    0.34
  -2 -28   7    0.90    0.45
   2 -28   8    0.46    0.40
  -2 -28   8    0.65    0.40
  -2 -30   1    0.37    0.32
   2 -30   1    0.24    0.26
  -2 -30   2    0.05    0.28
   2 -30   2    0.16    0.30
   3   1   0  123.54    4.81
  -3  -1   0  118.03    3.91
   3   1   1   14.86    1.81
   3   1  -1   17.19    1.53
  -3  -1  -1   16.54    1.28
   3   1   2  400.56   12.14
   3   1   2  400.67   10.06
   3   1  -2  363.72   10.06
  -3  -1  -2  400.06   10.03
  -3   1  -2  380.82    9.68
  -3   1  -3   98.44    3.04
  -3  -1  -3  100.55    3.36
   3   1   3   99.27    3.40
   3   1   4  744.72   18.06
  -3  -1  -4  738.09   17.99
  -3   1  -4  721.83   17.50
   3  -1   4  735.21   17.57
   3  -1   5    2.12    0.58
   3   1   5    1.38    0.70
   3   1   5    1.62    1.51
   3  -1   5    1.33    1.41
   3  -1   6  231.65    9.98
   3   1   6  227.19    9.77
   3  -1   6  233.22    6.18
   3   1   6  217.49    6.66
   3   1   7   18.91    2.79
   3  -1   7   20.86    3.02
   3   1   7   18.74    1.51
   3  -1   7   17.80    1.17
   3  -1   8   31.24    1.63
   3  -1   8   34.10    3.84
   3   1   8   28.63    3.48
   3   1   8   32.07    1.99
   3   1   9    8.46    1.17
   3  -1   9    5.88    1.95
   3  -1   9    7.65    0.89
   3   1   9    4.85    1.79
   3  -1  10  427.76   11.14
   3   1  10  434.63   11.89
   3  -1 -10  405.27   11.62
   3   1  10  434.89   16.64
   3  -1  10  420.82   16.57
   3   1 -10  401.64   11.41
   3   1  11    1.32    0.79
   3  -1 -11    1.30    0.84
   3   1  11    0.60    1.20
   3   1 -11    0.53    0.74
   3  -1  11    1.45    0.58
   3   1 -11    1.41    0.89
   3  -1  11    1.67    1.22
   3   1  12   89.28    7.15
   3   1  12   86.17    4.01
  -3  -1 -12   87.84    3.58
   3  -1  12   85.04    6.97
   3   1 -12   84.74    3.87
   3   1 -12   87.53    4.00
   3  -1 -12   86.39    4.01
   3   1 -13    4.68    1.14
   3  -1  13    4.21    1.85
  -3  -1 -13    2.85    0.90
   3  -1 -13    5.15    1.21
   3   1  13    2.50    1.50
   3   1 -13    3.61    1.14
   3  -1 -13    4.05    1.15
   3   1 -14    5.31    1.28
   3  -1  14    5.67    2.07
   3   1 -14    4.51    1.21
  -3  -1 -14    3.47    1.07
   3   1  14    3.86    1.76
   3  -1 -14    5.54    1.35
   3  -1 -14    5.34    1.32
   3   1 -15   11.13    1.71
   3   1 -15   11.49    1.76
  -3  -1 -15   10.95    1.52
   3  -1 -15   10.53    1.62
  -3  -1 -15    8.07    1.67
   3  -1 -15   10.92    1.67
   3  -1 -16   10.38    1.71
  -3  -1 -16    7.40    1.72
  -3  -1 -16    6.67    1.37
   3  -1 -16   11.22    1.78
   3   1 -16   10.76    1.68
   3   1 -16    8.68    1.66
  -3   1 -16    5.75    1.50
   3   1 -17   19.06    2.22
  -3  -1 -17   18.59    2.26
   3   1 -17   18.57    2.29
  -3  -1 -17   17.30    1.88
  -3   1 -17   18.15    2.20
   3  -1 -17   18.17    2.22
   3  -1 -18  118.82    5.78
  -3  -1 -18  139.23    6.12
  -3  -1 -18  137.09    5.39
  -3   1 -18  134.77    6.00
   3   1 -18  127.82    5.97
   3  -1 -19    1.54    1.45
   3   1 -19    2.36    1.35
  -3   1 -19    1.73    1.42
  -3  -1 -19    3.05    1.57
  -3  -1 -19    1.94    1.18
  -3   1 -20  111.56    5.36
  -3  -1 -20  109.64    4.65
   3   1 -20  117.76    5.51
  -3  -1 -20  108.61    5.51
   3  -1 -20  113.39    5.57
  -3  -1 -21    5.21    1.74
   3   1 -21    6.01    1.57
  -3   1 -21    5.09    1.58
   3  -1 -21    4.89    1.50
   3   1 -22    7.10    1.50
   3  -1 -22    7.05    1.53
  -3  -1 -22    8.47    1.73
  -3   1 -22    7.23    1.65
   3  -1 -23    0.79    1.16
   3   1 -23    1.00    1.02
  -3   1 -23    1.18    1.17
  -3  -1 -23    1.19    1.32
  -3   1 -24   13.96    1.56
   3   1 -24   11.90    1.51
   3  -1 -24   12.40    1.67
   3  -1 -24   12.37    2.08
  -3  -1 -24   15.26    1.81
  -3  -1 -25    0.94    1.06
   3   1 -25   -0.05    1.22
   3  -1 -25    0.34    0.81
   3  -1 -25    0.14    1.21
  -3  -1 -26    7.31    0.94
   3  -1 -26    8.03    1.40
   3   1 -26    7.12    1.30
   3  -1 -27    0.52    0.71
   3   1 -27    0.21    0.60
  -3  -3   0 1694.54   41.67
   3   3   0 1691.54   41.71
   3   3   1   73.38    3.98
  -3  -3  -1   65.02    3.87
  -3  -3   1   73.51    3.44
   3   3   2   53.11    3.58
  -3  -3  -2   41.17    3.29
  -3  -3  -2   39.57    2.23
  -3  -3   2   49.44    2.72
  -3  -3   2   52.00    2.50
   3   3   2   50.05    2.44
   3   3   3  165.75    5.28
  -3   3  -3  166.16    4.19
  -3  -3  -3  175.20    5.32
  -3  -3   3  151.21    5.21
  -3  -3   3  139.56    5.20
   3   3   3  150.84    6.88
   3   3   4  463.20   12.46
  -3  -3  -4  433.97   12.26
  -3  -3  -5   49.02    4.10
  -3  -3   5   57.86    2.20
   3   3   5   47.25    2.63
   3  -3  -5   60.54    3.08
  -3  -3   6  174.48    4.87
  -3  -3  -6  186.38    8.89
   3   3   6  192.52    6.15
   3   3   6  200.57    9.01
   3  -3  -6  185.11    6.40
   3  -3  -7    3.97    0.98
  -3  -3  -7    4.07    1.90
   3   3   7    3.12    1.78
   3   3   7    5.10    1.12
   3   3   8   31.84    3.83
   3   3   8   33.04    2.27
   3  -3   8   33.48    3.84
   3  -3  -8   31.68    2.34
   3   3   9    8.68    2.41
   3  -3  -9   10.11    1.35
   3  -3   9    9.79    2.30
   3   3   9    7.88    1.30
   3  -3  10  582.20   20.78
   3   3  10  544.94   15.62
   3  -3 -10  549.28   15.13
  -3  -3 -10  575.08   15.05
   3  -3 -10  558.97   14.96
   3   3  11   14.20    1.68
   3   3  11   11.00    2.65
   3  -3 -11   14.61    1.53
   3  -3 -11   16.21    1.76
  -3  -3 -11   12.26    1.56
  -3  -3 -11   12.27    1.41
   3  -3  11   12.83    2.70
   3   3 -11   14.96    1.49
   3  -3 -12  110.59    4.76
  -3  -3 -12  109.79    4.39
   3   3  12  109.06    5.10
   3   3  12  117.56    8.39
   3   3 -12  122.37    4.72
   3  -3  12  115.58    8.34
   3  -3 -12  111.28    4.65
   3   3 -12  116.20    4.68
  -3  -3 -12  107.21    4.67
   3  -3 -13   67.48    3.67
  -3  -3 -13   67.90    3.33
  -3  -3 -13   64.44    3.63
   3   3  13   77.64    6.88
   3  -3 -13   66.00    3.56
   3   3 -13   68.23    3.58
   3   3 -13   71.30    3.62
   3  -3  13   77.39    6.91
   3  -3 -14   19.63    2.14
  -3  -3 -14   20.88    1.96
   3   3 -14   20.56    2.05
  -3  -3 -14   20.56    2.22
   3   3 -14   24.37    2.19
   3   3 -15   14.90    1.85
  -3  -3 -15   18.67    1.94
   3   3 -15   14.95    1.89
   3  -3 -15   15.41    2.04
  -3  -3 -15   18.23    2.16
   3   3 -16    1.27    1.15
   3  -3 -16    1.76    1.30
  -3  -3 -16    0.85    1.39
   3   3 -16    1.76    1.12
  -3  -3 -16    1.25    1.16
  -3   3 -17    1.05    1.21
  -3  -3 -17    0.84    1.68
   3  -3 -17    1.68    1.31
   3   3 -17    2.48    1.30
   3   3 -17    1.77    1.24
  -3  -3 -17    1.63    1.25
   3  -3 -18   93.66    5.09
   3   3 -18   96.40    4.93
   3   3 -18   99.74    5.18
  -3   3 -18   98.04    4.84
  -3  -3 -18   97.13    4.61
  -3  -3 -18  103.01    5.22
   3  -3 -19    5.38    1.57
   3   3 -19    6.99    1.58
  -3  -3 -19    5.04    1.75
  -3  -3 -19    5.90    1.58
  -3   3 -19    4.49    1.50
  -3  -3 -20   81.46    4.56
  -3  -3 -20   73.81    3.88
  -3   3 -20   70.68    4.02
   3  -3 -20   68.10    4.34
   3   3 -20   73.32    4.16
   3   3 -21   10.43    1.65
  -3  -3 -21    9.44    1.98
   3  -3 -21    8.96    1.99
  -3  -3 -21    9.73    1.61
  -3   3 -21    9.46    1.61
   3  -3 -22   13.48    2.00
  -3  -3 -22   13.89    2.05
  -3  -3 -22   13.80    1.66
   3   3 -22   12.38    1.66
  -3   3 -22    9.43    1.56
   3  -3 -23    0.05    1.17
  -3  -3 -23    1.67    1.39
  -3  -3 -24   13.99    1.81
   3  -3 -24   12.69    1.76
   3  -3 -24   15.98    2.27
  -3  -3 -25   -0.06    1.06
   3   3 -25   -0.77    1.24
   3  -3 -25    0.23    0.97
   3  -3 -25   -0.41    1.23
   3  -3 -26   15.83    1.28
   3  -3 -26   14.68    1.63
  -3  -3 -26   10.08    1.16
   3   3 -26    7.97    1.23
   3  -3 -27    0.67    0.68
  -3  -5   0  223.44    8.38
   3   5   0  204.04    6.61
  -3  -5   1   92.14    3.71
  -3  -5  -1   91.13    5.10
   3   5  -1   95.83    3.83
  -3  -5   2  411.16   11.24
  -3  -5  -2  406.72   11.36
  -3  -5   2  408.83   12.54
  -3  -5  -2  416.55   13.83
   3   5   3   31.33    2.22
  -3  -5  -3   28.93    2.16
   3   5   3   27.91    3.11
  -3  -5   3   29.88    2.42
  -3  -5   3   34.43    2.15
  -3  -5   4  338.26   10.51
   3   5   4  327.41    9.96
  -3  -5  -4  346.78    9.97
  -3  -5   4  345.13    9.84
  -3  -5  -5  222.70   10.25
  -3  -5   5  230.77    7.62
   3   5   6   92.17    4.19
  -3  -5  -6   74.87    5.80
   3   5   6   88.29    6.05
   3  -5  -6   81.94    4.70
  -3  -5   6   85.79    3.82
   3  -5  -7   30.33    2.85
  -3  -5  -7   27.44    3.63
   3   5   7   23.84    2.17
   3   5   7   24.24    3.51
  -3  -5   7   35.81    2.35
  -3  -5  -8   28.04    3.77
   3   5   8   31.63    2.49
   3   5   8   31.12    3.86
   3  -5  -8   27.61    2.71
  -3  -5   8   27.72    2.19
   3   5   9   53.22    3.28
   3  -5  -9   46.87    2.64
  -3  -5  -9   45.79    2.45
   3   5   9   50.96    5.08
   3  -5  -9   50.48    3.71
  -3  -5   9   48.63    3.01
  -3  -5  -9   48.58    2.64
   3  -5  -9   43.90    2.44
  -3  -5  -9   51.34    5.20
  -3  -5   9   47.14    2.54
   3  -5 -10  383.16   12.91
   3   5  10  382.43   11.86
  -3  -5  10  416.99   11.78
   3   5  10  420.95   16.71
   3  -5 -10  382.29   10.74
  -3  -5 -10  402.32   10.91
  -3  -5 -10  380.03   10.54
  -3  -5 -10  401.53   16.49
   3  -5  10  372.93   15.73
   3   5  11   40.56    3.03
   3  -5  11   38.97    4.72
   3   5 -11   32.28    2.19
  -3  -5 -11   36.51    2.51
   3  -5 -11   32.77    2.28
  -3  -5 -11   37.92    2.35
  -3  -5  11   33.27    2.63
   3   5  11   41.88    4.92
   3  -5 -11   32.18    2.99
   3   5  12  276.28   10.34
   3   5 -12  308.53    9.36
  -3  -5 -12  323.32    9.64
   3  -5 -12  312.52    9.51
  -3  -5 -12  287.62    9.16
   3  -5  12  301.06   14.87
  -3  -5  12  315.32   10.31
   3   5  12  306.84   15.02
   3  -5 -13   67.20    3.74
   3  -5  13   66.19    6.58
   3   5  13   68.25    4.35
  -3  -5 -13   67.96    3.48
   3   5 -13   67.14    3.51
   3   5 -13   67.82    3.56
  -3  -5 -13   72.22    3.82
   3   5 -14   85.96    4.11
   3   5 -14   83.54    4.18
   3  -5 -14   84.23    4.32
  -3  -5 -14   76.40    3.87
  -3  -5 -14   74.76    4.16
  -3  -5 -15   35.59    2.92
   3   5 -15   36.75    2.72
  -3  -5 -15   35.98    2.69
   3   5 -15   37.49    2.80
   3  -5 -15   36.05    2.95
   3   5 -16    6.21    1.40
   3  -5 -16    5.45    1.60
   3   5 -16    4.81    1.47
  -3  -5 -16    5.26    1.55
  -3  -5 -16    6.45    1.80
   3   5 -17   32.90    2.68
  -3  -5 -17   34.50    2.74
  -3  -5 -17   31.64    2.94
   3   5 -17   36.79    2.94
   3  -5 -17   30.71    3.00
  -3  -5 -18   60.05    3.70
   3   5 -18   64.38    4.01
   3   5 -18   60.49    3.70
  -3  -5 -18   64.57    4.14
   3  -5 -18   70.57    4.30
   3  -5 -19   26.85    2.82
  -3  -5 -19   25.12    2.45
   3   5 -19   26.31    2.39
  -3  -5 -19   27.09    2.91
   3   5 -20   23.62    2.22
  -3  -5 -20   22.35    2.29
   3  -5 -20   25.27    2.81
  -3  -5 -20   26.20    2.78
  -3  -5 -21    5.14    1.87
   3  -5 -21    4.04    1.70
  -3  -5 -21    5.10    1.39
  -3  -5 -22    9.74    1.58
  -3  -5 -22    9.31    1.97
   3  -5 -22    9.62    1.88
   3  -5 -23    1.79    1.42
  -3  -5 -23    4.53    1.55
  -3  -5 -23    0.85    1.25
  -3  -5 -24   11.65    1.37
   3  -5 -24   12.70    1.71
  -3  -5 -24   10.22    1.75
   3  -5 -24    7.48    1.95
  -3  -5 -25    2.22    1.22
   3  -5 -25    0.29    1.24
   3   5 -25   -0.39    1.00
   3  -5 -25    0.74    0.93
   3  -5 -26   18.34    1.64
   3  -5 -26   20.20    1.42
   3  -5 -27    0.95    0.70
  -3  -7   0  954.95   24.31
  -3  -7   0  967.65   27.25
   3   7   0  959.88   24.46
  -3  -7   1  299.05    9.39
  -3  -7   1  311.95   11.62
   3   7  -1  317.59    9.64
  -3  -7  -1  320.00    9.63
  -3  -7  -1  333.32   12.35
   3   7   1  336.45    9.84
  -3  -7   2 1482.30   37.10
  -3   7  -2 1520.86   35.85
  -3  -7  -2 1533.94   41.05
   3   7  -2 1606.08   37.53
  -3  -7   2 1464.96   39.55
  -3   7  -3  114.07    3.39
  -3  -7   3  102.47    4.42
  -3  -7  -3  105.35    6.59
  -3  -7   4  592.18   15.88
   3   7   4  584.33   16.37
  -3  -7   5   59.97    3.14
   3   7   5   64.53    3.64
  -3  -7   6   85.43    3.86
   3   7   6   77.52    4.21
  -3  -7  -6   74.88    6.22
   3  -7  -6   83.15    5.44
  -3  -7   7   56.17    3.21
   3  -7  -7   64.64    4.78
  -3  -7  -7   65.33    5.83
   3   7   7   69.10    3.95
  -3  -7  -8   44.74    5.00
   3   7   8   33.06    2.84
   3  -7  -8   39.69    2.37
   3  -7  -8   46.19    4.09
  -3  -7  -8   38.40    2.23
  -3  -7   8   42.74    2.71
   3  -7  -9  175.62    6.15
   3   7   9  174.58    7.29
  -3  -7  -9  190.41   10.98
   3  -7  -9  181.24    8.75
  -3  -7  -9  174.89    5.89
  -3  -7   9  183.77    6.67
  -3  -7 -10  189.35   11.29
  -3  -7 -10  192.39    6.31
   3  -7 -10  174.15    6.40
   3  -7 -10  171.84    8.80
   3   7  10  206.44    8.00
  -3  -7  10  186.06    6.94
  -3  -7  11   24.73    2.23
   3  -7 -11   21.46    2.07
   3   7  11   23.72    2.60
  -3  -7 -11   21.69    1.98
  -3  -7 -11   21.39    3.87
   3  -7  12  319.78   16.25
  -3  -7 -12  301.26   10.48
   3   7 -12  388.43   10.83
   3   7  12  323.31   12.12
  -3  -7 -12  389.49   10.72
   3  -7 -12  378.69   11.13
   3   7 -13    8.76    1.40
  -3  -7 -13    6.20    1.59
   3   7 -13    7.08    1.26
  -3  -7 -13    5.96    1.47
   3   7 -14  115.01    4.93
  -3  -7 -14  111.50    4.91
  -3  -7 -14  111.89    5.20
   3   7 -14  116.76    5.12
   3   7 -15    8.62    1.47
   3   7 -15    7.06    1.50
  -3  -7 -15    5.41    1.47
  -3  -7 -15    7.50    1.78
   3  -7 -16    7.05    1.77
   3   7 -16    6.15    1.50
  -3  -7 -16    5.70    1.69
  -3  -7 -16    6.71    1.78
   3  -7 -17   13.85    2.31
   3   7 -17   15.66    2.06
  -3  -7 -17   17.19    2.21
  -3  -7 -17   18.90    2.39
   3   7 -18   26.01    2.56
  -3  -7 -18   25.00    2.55
  -3  -7 -18   20.03    2.59
   3  -7 -18   26.94    2.85
  -3  -7 -19    0.67    1.60
   3  -7 -19    1.14    1.69
  -3  -7 -19    2.34    1.76
  -3  -7 -20   16.57    2.10
   3  -7 -20   17.76    2.46
  -3  -7 -20   15.36    2.47
   3  -7 -21   -1.60    2.31
   3  -7 -21    1.46    1.57
  -3  -7 -21    2.88    1.47
  -3  -7 -21    4.14    1.85
  -3  -7 -22   10.76    1.58
   3  -7 -22    7.12    1.86
  -3  -7 -22    8.03    1.94
   3  -7 -22    4.91    2.03
  -3  -7 -23    0.25    1.45
   3  -7 -23    0.84    1.58
   3  -7 -23    1.51    1.38
  -3  -7 -24   18.86    1.68
   3  -7 -24   23.34    2.12
  -3  -7 -24   19.15    2.03
  -3  -7 -25    1.64    0.76
  -3  -7 -25    2.93    1.12
   3  -7 -25    1.97    0.93
   3  -7 -26   19.41    1.37
  -3  -7 -26   12.85    1.18
  -3  -9   0   31.24    3.67
  -3  -9   0   35.27    2.54
   3   9   0   32.99    2.63
  -3   9   0   33.77    2.16
  -3  -9  -1   29.35    3.73
  -3  -9   1   17.74    1.97
  -3  -9  -1   32.56    2.46
  -3  -9   1   18.13    2.90
  -3   9  -1   33.86    1.95
   3   9  -1   22.39    2.22
   3   9   1   29.43    2.48
   3   9   2  241.49    8.52
  -3  -9   2  232.46    8.15
  -3   9  -2  254.96    7.22
  -3  -9  -2  263.69    8.62
  -3  -9  -2  253.58   11.82
   3   9  -2  244.74    8.48
  -3  -9   2  240.78   10.72
  -3   9  -3   73.80    2.73
   3   9   3   65.63    3.82
  -3  -9  -3   66.95    5.76
  -3  -9   4  498.14   13.47
  -3   9  -4  451.07   11.44
   3   9  -5   38.31    1.78
  -3  -9   5   41.81    2.72
  -3  -9   6   32.77    2.51
  -3  -9  -6   43.22    5.01
   3   9   6   42.42    3.32
  -3  -9  -6   40.63    2.20
  -3  -9  -6   39.60    2.17
   3  -9  -6   34.12    3.99
   3   9  -6   39.16    1.87
   3   9   7   33.42    2.98
  -3  -9   7   30.05    2.35
   3  -9  -7   29.96    2.02
  -3  -9  -7   36.22    4.73
  -3  -9  -7   33.61    2.05
   3  -9  -7   32.22    3.88
  -3  -9  -7   34.76    2.11
   3   9  -7   29.07    1.69
  -3  -9  -8    3.16    1.05
   3  -9  -8    4.01    1.79
   3   9  -8    3.43    0.81
   3  -9  -8    3.64    0.99
  -3  -9   8    3.12    0.52
  -3  -9  -8    4.39    2.00
  -3  -9   8    4.38    1.14
   3   9   8    3.46    1.46
   3  -9  -9    4.44    1.10
  -3  -9  -9    3.35    2.13
  -3  -9   9    6.68    1.26
   3  -9  -9    4.09    1.71
  -3  -9  -9    3.51    1.11
   3   9   9    4.90    1.61
  -3  -9   9    4.64    0.56
   3  -9 -10  390.22   11.45
   3  -9 -10  397.08   15.90
  -3  -9 -10  413.89   11.35
   3  -9 -11   22.04    2.14
  -3  -9 -11   24.68    2.19
  -3  -9 -11   23.71    2.04
   3  -9 -12  346.16   10.83
  -3  -9 -12  319.66   10.38
   3   9 -12  343.22   10.38
  -3  -9 -12  352.51   10.44
   3  -9 -13    1.17    1.29
  -3  -9 -13    0.18    1.17
   3   9 -13    1.18    0.91
   3   9 -14   53.88    3.29
  -3  -9 -14   44.62    3.14
   3  -9 -14   55.33    3.71
   3  -9 -15    1.13    1.40
   3   9 -15    0.93    1.00
  -3  -9 -15    2.17    1.61
   3   9 -16    8.42    1.53
  -3  -9 -16    8.24    1.92
  -3  -9 -17    1.16    1.59
   3   9 -17    0.64    0.98
   3   9 -18   14.68    1.95
  -3  -9 -18   11.64    2.31
  -3  -9 -18   13.64    2.17
  -3  -9 -19    2.58    1.49
   3  -9 -19    1.91    1.70
  -3  -9 -19    4.87    2.09
   3  -9 -19   -0.58    2.06
  -3  -9 -20   11.94    1.92
  -3  -9 -20   14.73    2.34
   3  -9 -20   10.33    2.43
   3  -9 -20   14.79    2.32
   3  -9 -21    5.53    1.92
  -3  -9 -21    9.52    1.97
  -3  -9 -21    8.72    1.72
   3  -9 -21    6.67    2.02
   3  -9 -22    3.20    1.76
  -3  -9 -22    4.04    1.67
  -3  -9 -22    5.32    1.99
   3  -9 -22    3.08    1.74
  -3  -9 -23    0.99    1.26
   3  -9 -23    1.86    1.42
  -3  -9 -23    2.72    1.56
   3  -9 -23    1.73    1.39
   3  -9 -24   14.47    1.64
   3  -9 -24   13.42    1.73
  -3  -9 -24   11.29    1.42
  -3  -9 -24   11.76    1.58
  -3  -9 -25    3.59    1.03
  -3  -9 -25    1.26    0.79
   3  -9 -25    2.26    1.02
   3  -9 -25    1.51    0.84
   3  -9 -26   11.39    1.01
   3  -9 -26    7.20    1.05
  -3  11   0    7.88    1.32
  -3 -11   0    6.64    2.20
  -3 -11   0    8.58    1.64
   3  11   0    8.32    1.64
  -3 -11  -1   43.11    4.88
  -3  11  -1   50.63    2.76
  -3 -11   1   46.62    4.89
  -3  11   1   40.04    2.69
  -3 -11   1   40.54    2.98
   3  11   1   46.93    3.43
   3  11  -1   48.27    3.34
  -3 -11   2   25.79    2.41
   3  11   2   43.06    3.29
  -3 -11  -2   33.85    4.49
  -3  11  -2   43.97    2.38
  -3  11   2   24.08    2.26
  -3 -11   2   35.66    4.25
   3  11  -2   36.23    2.92
   3  11  -2   36.36    1.72
   3  11   3   18.26    2.30
  -3  11  -3   22.31    1.59
  -3 -11  -3   17.94    1.56
  -3 -11   3   12.11    1.75
  -3  11   3   13.90    1.83
  -3 -11   3   13.90    2.83
  -3 -11  -3   16.56    3.31
   3  11  -3   15.93    1.17
   3  11   4   52.61    3.83
   3  11  -4   55.71    2.29
  -3 -11   4   43.50    3.15
  -3 -11  -4   50.92    2.57
  -3  11   4   52.35    3.50
  -3 -11  -4   53.79    2.46
  -3 -11  -4   44.62    5.42
  -3  11  -4   55.45    2.36
   3  11  -5    0.51    0.61
  -3 -11   5    0.97    0.95
  -3 -11  -5    1.88    0.83
  -3 -11  -5    2.22    0.89
   3  11  -6   11.53    1.13
  -3 -11   6   13.38    1.80
   3 -11  -6   13.74    2.92
  -3 -11  -6   11.59    1.42
  -3 -11  -6   12.57    1.38
   3 -11  -6   14.23    1.38
  -3 -11  -6   11.89    2.99
  -3 -11  -7   16.34    3.60
  -3 -11  -7   13.92    0.90
  -3 -11   7   14.89    1.81
   3  11  -7   13.42    1.26
   3  11   7   15.80    2.28
   3 -11  -7   12.76    2.78
  -3 -11  -7   14.01    1.54
  -3 -11  -7   14.60    1.57
   3 -11  -7   13.71    1.47
   3 -11  -7    5.68    0.98
  -3 -11   8   64.68    3.77
   3  11  -8   65.11    2.94
  -3 -11  -8   70.59    3.31
   3 -11  -8   61.50    5.99
  -3 -11  -8   71.73    3.34
   3 -11  -8   64.39    3.31
  -3 -11   9   46.04    1.87
  -3 -11  -9   41.00    2.61
  -3 -11  -9   42.56    2.64
   3 -11  -9   44.19    5.09
   3 -11  -9   40.91    2.69
  -3 -11 -10  217.10    7.37
  -3 -11  10  218.28    5.97
   3 -11 -10  212.05    7.48
  -3 -11  11   76.96    2.73
   3 -11 -11   83.89    4.18
  -3 -11 -11   83.26    4.05
   3  11 -12  107.88    4.68
  -3 -11 -12  113.78    5.00
   3 -11 -12  107.37    5.06
  -3 -11 -13    2.11    1.34
   3  11 -13    2.71    1.05
   3 -11 -13    2.86    1.39
  -3 -11 -13    4.86    1.71
  -3 -11 -14   27.44    2.68
   3  11 -14   27.74    2.37
  -3 -11 -14   33.41    2.78
   3 -11 -14   26.77    2.77
   3 -11 -14   27.96    2.78
  -3 -11 -15    7.95    1.96
   3 -11 -15    8.68    2.00
   3  11 -15    7.56    1.45
  -3 -11 -15    7.25    1.74
   3 -11 -15    6.58    1.91
   3 -11 -16   10.74    2.15
   3  11 -16    8.85    1.52
   3 -11 -16    8.03    2.04
  -3 -11 -16   10.54    2.03
  -3 -11 -16   12.23    2.15
  -3 -11 -17   13.53    2.34
   3 -11 -17   10.81    2.25
   3  11 -17    9.56    1.54
  -3 -11 -17   14.54    2.27
   3 -11 -17    8.24    2.12
  -3 -11 -18    8.72    1.96
   3 -11 -18    4.28    1.83
  -3 -11 -19   17.98    2.30
   3 -11 -19   12.49    2.30
  -3 -11 -20   14.07    2.09
   3 -11 -20   15.89    2.34
  -3 -11 -21   12.99    2.03
   3 -11 -21   15.67    2.25
   3 -11 -22    2.64    1.38
  -3 -11 -22   -0.11    1.59
   3 -11 -22    2.28    1.63
  -3 -11 -23   10.13    1.58
  -3 -11 -23    9.58    1.53
   3 -11 -23   13.29    1.72
   3 -11 -23   12.38    1.73
  -3 -11 -24    5.27    1.12
   3 -11 -24    6.56    1.23
   3 -11 -24    6.45    1.17
  -3 -11 -24    9.11    1.33
   3 -11 -25    3.03    0.91
  -3 -11 -25    3.62    0.74
   3 -11 -25    4.62    0.88
  -3  13   0    4.43    1.18
  -3 -13   0    6.12    1.15
   3  13   0    5.28    1.48
  -3 -13   0    4.66    2.07
  -3  13  -1   23.35    2.07
  -3 -13   1   17.28    1.57
   3  13  -1   27.27    1.59
  -3 -13   1   20.45    3.62
  -3 -13  -1   20.95    1.66
  -3  13   1   23.40    2.32
  -3 -13  -1   24.19    4.08
   3  13  -1   25.75    2.70
   3  13   1   20.56    2.50
  -3  13   2   35.66    2.90
   3  13  -2   42.70    1.98
  -3 -13   2   41.05    4.94
   3  13  -2   42.87    3.37
  -3 -13  -2   44.74    2.33
  -3 -13  -2   40.65    5.36
   3  13   2   37.30    3.36
  -3  13  -2   45.83    2.70
   3  13   3   47.74    3.82
  -3  13   3   49.31    3.51
   3  13  -3   45.74    2.17
  -3 -13   3   46.54    3.44
  -3 -13   3   45.15    5.05
  -3 -13  -3   44.48    2.46
  -3 -13  -3   47.74    5.90
  -3 -13   4   73.14    4.42
   3  13  -4   86.69    3.23
  -3  13   4   76.63    4.64
  -3 -13  -4   86.62    3.53
  -3 -13   4   77.94    6.65
  -3  13   5   75.90    4.69
  -3 -13   5   71.54    4.20
   3  13  -5   74.38    2.93
  -3 -13  -5   78.38    3.29
  -3 -13  -5   76.56    3.16
  -3 -13   5   84.71    6.83
   3 -13  -6    5.90    1.08
   3  13  -6    5.70    0.98
  -3 -13  -6    4.17    1.31
  -3 -13  -6    7.67    1.32
  -3 -13  -7   69.12    3.26
  -3 -13  -7   79.08    3.54
   3 -13  -7   74.26    3.51
  -3 -13  -7   77.00    2.67
   3  13  -7   76.71    3.26
   3  13  -8   48.13    2.59
   3 -13  -8   50.11    2.86
  -3 -13  -8   48.04    2.85
  -3 -13  -8   48.66    2.83
   3 -13  -9   35.40    2.56
  -3 -13  -9   39.49    2.63
  -3 -13   9   39.31    1.84
  -3 -13  -9   34.91    2.64
   3 -13  -9   35.78    2.44
   3 -13 -10   74.44    3.92
  -3 -13  10   75.66    2.81
  -3 -13 -10   76.19    3.83
  -3 -13 -10   76.40    3.84
   3 -13 -10   75.73    3.85
   3 -13 -11   52.24    3.25
  -3 -13 -11   55.30    3.24
  -3 -13  11   48.27    2.11
  -3 -13 -11   48.87    3.21
   3 -13 -11   43.79    3.03
  -3 -13 -12   41.19    3.03
  -3 -13 -12   37.59    2.98
   3 -13 -12   42.33    3.05
   3 -13 -12   38.65    2.87
  -3 -13 -13   28.01    2.73
   3 -13 -13   25.09    2.65
   3 -13 -13   26.89    2.55
  -3 -13 -14   36.99    3.11
   3 -13 -14   39.62    3.26
   3 -13 -14   38.73    3.09
   3 -13 -15    7.95    1.99
  -3 -13 -15   11.43    2.35
   3 -13 -15    9.57    1.90
   3 -13 -16    2.72    1.90
  -3 -13 -16    9.13    2.05
  -3 -13 -16    7.18    2.17
   3 -13 -16    5.80    1.72
   3 -13 -17   14.55    2.46
  -3 -13 -17   19.67    2.42
  -3 -13 -17   19.09    2.59
   3 -13 -17   15.26    2.15
   3 -13 -18   31.85    2.90
  -3 -13 -18   39.06    3.28
   3 -13 -18   33.86    3.22
  -3 -13 -18   43.00    3.09
  -3 -13 -19    7.60    2.13
  -3 -13 -19    8.67    2.06
   3 -13 -19    9.34    1.93
   3 -13 -19    6.40    2.01
  -3 -13 -20    2.66    1.79
   3 -13 -20    8.06    1.69
   3 -13 -20    7.73    1.95
  -3 -13 -20    8.29    1.85
  -3 -13 -21   27.14    2.31
   3 -13 -21   29.27    2.46
  -3 -13 -21   27.34    2.52
   3 -13 -22    4.86    1.31
  -3 -13 -22    1.29    1.31
  -3 -13 -22    5.53    1.44
  -3 -13 -23   13.70    1.50
   3 -13 -23    9.04    1.36
  -3 -13 -23    9.84    1.39
  -3 -13 -24    3.34    0.87
   3 -13 -24    3.51    0.90
   3 -13 -24    2.05    0.83
   3 -13 -25    1.71    0.68
  -3 -15   0   10.80    1.47
  -3 -15   1   48.17    2.60
   3  15  -1   55.01    2.50
  -3 -15  -1   54.66    2.73
   3  15  -2   32.04    1.89
  -3  15   2   33.29    3.04
  -3 -15  -2   33.01    2.22
  -3 -15  -3   19.24    1.80
   3  15  -3   13.64    1.38
  -3 -15  -4   61.50    3.23
   3  15  -4   74.93    3.06
  -3 -15  -5   21.10    2.01
   3  15  -5   17.82    1.59
   3  15  -6   23.85    1.79
  -3 -15  -6   21.14    2.05
   3 -15  -6   24.26    1.92
   3  15  -7   43.43    2.51
  -3 -15  -7   40.82    2.84
   3 -15  -7   43.17    2.67
  -3 -15  -7   42.55    1.97
  -3 -15  -7   47.93    2.78
  -3 -15  -8    4.26    1.73
  -3 -15  -8    5.77    0.78
   3  15  -8    6.10    1.19
   3 -15  -8    6.52    1.40
  -3 -15   9   66.52    2.75
  -3 -15  -9   66.62    3.73
   3 -15  -9   67.37    3.69
  -3 -15  -9   69.52    3.47
  -3 -15 -10   23.35    2.38
  -3 -15  10   27.58    1.67
   3 -15 -10   25.56    2.41
  -3 -15 -10   29.86    2.32
  -3 -15 -11   33.99    2.72
  -3 -15  11   33.49    1.83
   3 -15 -11   32.76    2.79
  -3 -15 -11   32.18    2.51
   3 -15 -11   31.46    2.41
  -3 -15  12   47.96    2.23
  -3 -15 -12   44.45    3.08
   3 -15 -12   51.55    3.46
   3 -15 -12   46.23    3.02
  -3 -15 -12   53.70    3.45
  -3 -15 -13   29.83    2.64
  -3 -15 -13   34.06    2.89
   3 -15 -13   27.71    2.42
   3 -15 -13   27.83    2.79
   3 -15 -14   21.17    2.51
  -3 -15 -14   29.40    2.72
  -3 -15 -14   28.34    2.71
   3 -15 -14   24.84    2.35
   3 -15 -15    2.42    1.47
   3 -15 -15   -0.47    1.63
  -3 -15 -15    0.05    1.76
  -3 -15 -15    3.02    1.66
  -3 -15 -16   27.34    2.69
   3 -15 -16   31.96    3.03
   3 -15 -16   29.10    2.53
  -3 -15 -17   11.03    1.87
   3 -15 -17    9.43    2.09
   3 -15 -17   10.29    1.76
  -3 -15 -18   37.92    2.70
   3 -15 -18   36.42    2.98
   3 -15 -18   34.80    2.73
   3 -15 -19    3.64    1.38
   3 -15 -19    0.30    1.35
  -3 -15 -19   -0.79    1.88
  -3 -15 -19    5.48    1.70
  -3 -15 -20   26.91    2.15
   3 -15 -20   19.71    2.16
  -3 -15 -20   17.83    2.16
   3 -15 -20   23.62    2.05
   3 -15 -21   11.86    1.70
  -3 -15 -21   12.59    1.68
   3 -15 -21   10.43    1.45
  -3 -15 -22    2.63    1.20
   3 -15 -22    4.00    1.15
   3 -15 -22    3.51    0.92
   3 -15 -23    4.28    1.02
   3 -15 -23    2.56    0.67
  -3 -15 -23    4.01    0.91
  -3 -15 -24    2.98    0.62
   3 -15 -24    1.70    0.69
  -3 -17   0   11.30    1.60
   3  17   0   14.29    1.42
   3  17   1   18.11    1.63
  -3 -17  -1   15.63    1.75
   3  17  -1   14.78    1.40
  -3 -17  -2   27.46    2.13
   3  17  -2   23.30    1.76
   3  17  -3   21.76    1.76
  -3 -17  -3   21.62    1.96
   3  17  -4   31.24    2.11
  -3 -17  -4   35.72    2.48
  -3 -17  -5   13.07    1.76
   3  17  -5    8.85    1.40
  -3 -17  -6    3.56    0.85
   3  17  -6    2.92    1.01
  -3 -17  -6    4.17    1.52
   3  17  -7   14.51    1.65
  -3 -17  -7   14.37    1.21
   3 -17  -7   17.29    1.78
  -3 -17  -7   11.71    1.93
   3  17  -8    1.27    1.06
  -3 -17   8    1.34    0.75
  -3 -17  -8    1.55    0.67
  -3 -17  -8    2.02    1.43
   3 -17  -8    1.67    1.08
  -3 -17  -9   37.89    3.02
  -3 -17   9   40.40    2.17
   3 -17  -9   37.96    2.66
  -3 -17 -10   33.86    2.95
   3 -17 -10   35.88    2.70
  -3 -17  10   37.98    2.05
   3 -17 -11   19.62    2.12
  -3 -17 -11   21.27    2.62
  -3 -17  11   23.89    1.64
  -3 -17 -12   17.59    2.46
  -3 -17  12   21.80    1.52
   3 -17 -12   20.07    2.30
  -3 -17  13   15.11    1.25
  -3 -17 -13   13.13    2.46
   3 -17 -13   14.90    2.06
   3 -17 -14   11.11    1.62
  -3 -17 -14   14.53    2.00
  -3 -17 -14    7.67    2.20
   3 -17 -14   11.62    1.99
  -3 -17 -15    1.69    2.05
   3 -17 -15    3.97    1.57
   3 -17 -15    4.74    1.36
  -3 -17 -16   18.70    2.67
   3 -17 -16   24.06    2.36
  -3 -17 -16   26.07    2.30
   3 -17 -16   21.38    1.94
  -3 -17 -17    3.88    1.86
   3 -17 -17    4.79    1.69
   3 -17 -17    4.87    1.28
  -3 -17 -18   32.30    2.65
   3 -17 -18   35.31    2.56
   3 -17 -18   30.56    2.03
   3 -17 -19    3.50    1.24
   3 -17 -19    1.54    0.81
   3 -17 -20   16.98    1.69
   3 -17 -20   14.20    1.20
   3 -17 -21   -0.47    1.15
  -3 -17 -22    1.78    0.82
   3 -17 -22   -1.02    0.94
   3  19   0    2.31    0.93
   3  19  -1   14.84    1.60
   3  19   1   15.37    1.58
  -3 -19  -1   15.14    1.65
  -3 -19  -2   11.41    1.67
   3  19  -2   11.55    1.50
   3  19   2   14.88    1.61
  -3 -19  -3    1.99    1.38
   3  19  -3    0.42    0.87
  -3 -19  -4   25.08    1.72
   3  19  -4   24.15    2.01
  -3 -19  -4   27.56    2.25
  -3 -19  -5   24.25    2.10
   3  19  -5   18.53    1.80
  -3 -19  -5   18.53    1.46
   3  19  -6    3.08    1.15
  -3 -19  -6    4.71    0.93
  -3 -19   6    4.70    1.03
  -3 -19  -6    5.30    1.50
  -3 -19  -7   14.28    1.90
  -3 -19   7   13.84    1.41
   3  19  -7   11.37    1.61
  -3 -19  -7   11.12    1.18
  -3 -19  -8    4.72    0.88
  -3 -19  -8    4.83    1.71
  -3 -19   8    5.79    1.06
  -3 -19   9    5.28    0.99
  -3 -19  -9    3.00    1.62
  -3 -19  10    5.16    1.04
  -3 -19 -10    5.33    1.67
   3 -19 -10    7.34    1.42
  -3 -19 -11   -0.39    1.70
  -3 -19  11    0.54    0.74
   3 -19 -11    1.35    1.12
  -3 -19 -12    8.56    2.04
  -3 -19  12    7.68    1.02
   3 -19 -12    9.68    1.57
   3 -19 -13    3.35    1.29
  -3 -19 -13    1.65    1.83
  -3 -19  13    1.82    0.67
   3 -19 -14   19.60    1.99
  -3 -19 -14   20.87    2.39
   3 -19 -15    5.09    1.35
  -3 -19 -15    3.64    1.72
   3 -19 -16   25.50    2.12
  -3 -19 -16   25.84    2.41
   3 -19 -17    4.25    1.35
  -3 -19 -17    5.99    1.61
   3 -19 -18   12.66    1.65
  -3 -19 -18   18.89    1.89
   3 -19 -19    1.21    1.01
  -3 -19 -19    4.45    1.23
  -3 -19 -20    1.36    0.93
   3 -19 -20   -0.27    0.83
  -3 -19 -21    3.75    0.80
   3 -19 -21    1.09    0.62
  -3 -21   0    5.22    1.25
   3  21   0    5.70    1.16
   3  21   1   30.38    2.11
  -3 -21  -1   32.69    2.08
   3  21  -1   30.08    2.14
  -3 -21   1   28.31    2.03
   3  21   2   11.36    1.50
   3  21  -2    7.53    1.41
  -3 -21  -2    9.42    1.27
  -3 -21  -3   17.00    1.75
   3  21   3   18.05    1.72
  -3 -21  -3   15.78    1.44
   3  21  -3   13.71    1.70
   3  21   4   12.39    1.57
  -3 -21  -4    9.68    1.26
   3  21  -4   10.61    1.47
  -3 -21   4   10.62    1.47
  -3 -21  -4   10.46    1.62
   3  21  -5   13.49    1.68
  -3 -21  -5   14.94    1.36
  -3 -21   5   14.55    1.57
  -3 -21  -5   13.58    1.83
  -3 -21  -6   10.28    1.19
  -3 -21   6   11.81    1.41
   3  21  -6    9.92    1.55
  -3 -21  -6   10.11    1.71
  -3 -21  -7    4.10    0.87
  -3 -21  -7    5.19    1.47
  -3 -21   7    2.08    0.99
  -3 -21   8    2.10    0.92
  -3 -21  -8    3.81    1.47
  -3 -21  -8    1.10    0.62
  -3 -21  -9   13.30    1.88
  -3 -21   9   10.04    1.26
  -3 -21 -10    5.39    1.54
  -3 -21  10    2.59    0.89
  -3 -21  11    3.11    0.82
  -3 -21 -11    6.20    1.65
  -3 -21 -12   15.98    1.89
   3 -21 -12   12.44    1.52
  -3 -21  12   12.62    1.15
  -3 -21 -13    3.19    1.49
   3 -21 -13    1.16    1.04
  -3 -21  13    2.04    0.65
  -3 -21 -14   17.27    1.87
   3 -21 -14   15.96    1.60
  -3 -21 -15    3.25    1.29
   3 -21 -15    1.27    0.96
   3 -21 -16    7.21    1.17
  -3 -21 -16   10.67    1.49
   3 -21 -17    2.11    0.85
  -3 -21 -17    3.55    1.11
   3 -21 -18    0.66    0.68
  -3 -21 -18    1.83    0.91
  -3 -21 -19    1.78    0.75
   3  23   0   -0.46    1.04
  -3 -23   0    0.22    0.91
  -3 -23   1   13.66    1.52
   3  23  -1   11.70    1.50
   3  23   1   12.15    1.53
  -3 -23  -1   12.58    1.39
   3  23  -2    3.13    1.05
   3  23   2    3.18    1.13
  -3 -23  -2    3.70    1.04
  -3 -23   2    1.98    1.03
   3  23  -3    3.47    1.21
   3  23   3    4.12    1.16
  -3 -23  -3    5.50    1.08
   3  23  -4    5.03    1.25
   3  23   4    6.18    1.27
  -3 -23  -4    4.41    1.00
  -3 -23   4    4.74    1.18
   3  23   5    9.93    1.36
  -3 -23  -5    8.81    1.12
  -3 -23   5    7.76    1.26
   3  23  -5    7.91    1.44
  -3 -23  -6    3.47    0.82
  -3 -23  -6    5.27    1.21
  -3 -23   6    3.73    0.98
   3  23   6    5.67    1.25
  -3 -23  -7   10.53    1.43
   3  23   7   14.27    1.55
  -3 -23  -7   10.48    1.06
  -3 -23   7    9.08    1.22
  -3 -23  -8    5.38    0.75
  -3 -23  -8    8.32    1.43
  -3 -23   8    5.75    1.07
  -3 -23   9    9.03    1.09
  -3 -23  -9    9.24    1.43
  -3 -23  10    9.29    1.08
  -3 -23 -10    9.58    1.50
  -3 -23 -11   13.97    1.58
  -3 -23  11   13.63    1.18
   3 -23  12   14.78    1.13
  -3 -23 -12   13.19    1.49
  -3 -23  12   12.47    1.04
  -3 -23 -13    3.49    1.13
  -3 -23 -14    9.71    1.24
  -3 -23 -15    3.61    0.97
  -3 -23 -16    0.89    0.77
   3  23  16    3.34    0.73
  -3 -23 -17    2.20    0.64
   3  23  17    2.83    0.57
  -3 -25   0    0.45    0.83
   3  25   0    0.58    0.87
  -3 -25   1    3.23    0.99
   3  25  -1    1.98    0.98
   3  25   1    1.94    0.92
  -3 -25  -1    2.92    0.92
   3  25   2    1.92    0.94
  -3 -25   2    3.80    1.07
   3  25  -2    4.22    1.10
  -3 -25  -2    3.79    0.96
  -3 -25  -3    5.83    0.96
   3  25   3    4.34    1.09
   3  25  -3    4.41    1.11
  -3 -25  -4    1.02    0.73
  -3 -25   4    0.75    0.93
   3  25   4   -0.41    0.96
  -3 -25  -5    3.08    0.75
   3  25   5    3.96    0.94
  -3 -25   5    3.75    0.97
  -3 -25  -6    4.43    0.76
  -3 -25   6    4.91    0.96
   3  25   6    3.95    1.03
   3  25   7    5.55    1.03
  -3 -25  -7    4.51    0.70
  -3 -25   7    4.96    0.87
   3 -25  -7    4.50    0.72
   3  25   8    5.79    1.03
  -3 -25   8    5.48    0.87
   3  25   9    5.70    0.98
  -3 -25   9    6.58    0.89
   3 -25   9    6.63    0.94
   3  25  10    6.87    0.94
   3 -25  10    5.98    0.83
  -3 -25  10    5.14    0.75
  -3 -25  11    5.10    0.66
   3 -25  11    5.44    0.73
   3  25  11    5.85    0.88
   3  25  12    5.08    0.81
   3  25  13    3.56    0.66
   3  25  14    0.23    0.43
  -3 -27   0    1.73    0.71
   3  27   0    0.66    0.71
   3  27   1    1.62    0.74
  -3 -27   1    2.27    0.79
  -3 -27  -1    2.28    0.73
  -3 -27   2    2.09    0.76
  -3 -27  -2    1.05    0.62
   3  27   2    1.57    0.73
   3  27   3    2.18    0.72
   3 -27  -3    3.14    0.72
  -3 -27  -3    2.53    0.69
   3  27   4    1.43    0.69
  -3 -27  -4    1.23    0.58
  -3 -27   4    0.94    0.68
   3 -27  -4    1.75    0.62
   3  27   5    0.06    0.67
  -3 -27  -5    0.61    0.49
   3 -27  -5    0.49    0.50
  -3 -27   5    0.83    0.64
  -3 -27   6    2.81    0.69
   3  27   6    1.83    0.68
  -3 -27  -6    2.61    0.48
   3 -27  -6    2.71    0.52
   3 -27   6    3.33    0.72
   3  27   7    1.08    0.60
  -3 -27   7    2.17    0.61
   3 -27   7    1.46    0.63
  -3 -27   8    3.65    0.61
   3 -27   8    4.47    0.69
   3  27   8    3.12    0.68
   3  27   9    0.44    0.48
   3 -27   9    0.98    0.46
  -3 -27   9    1.13    0.45
   3  27  10    1.22    0.45
  -3 -27  10    1.74    0.38
  -3 -29   0    0.47    0.44
   3 -29   0    0.86    0.46
  -3 -29   1    0.16    0.43
  -3 -29  -1    0.65    0.41
   3 -29  -1    0.31    0.42
   3 -29   1    0.63    0.46
  -3 -29   2    1.31    0.49
   3 -29  -2    1.22    0.42
  -3 -29  -2    1.36    0.41
   3 -29   2    1.46    0.49
  -3 -29  -3    0.30    0.32
   3 -29  -3   -0.05    0.32
   3 -29   4    0.25    0.43
  -3 -29   4    0.38    0.41
  -3 -29   5    0.22    0.35
   3 -29   5    0.32    0.41
  -3 -29   6    2.60    0.43
   3 -29   6    2.36    0.44
   4   0   0  723.11   19.72
  -4   0  -1    0.09    0.74
   4   0   1    0.36    1.23
   4   0  -1    0.21    0.92
   4   0   2 1072.20   28.28
   4   0  -2 1057.16   25.94
  -4   0  -2 1023.40   25.15
   4   0  -3    0.02    0.56
   4   0   3   -0.47    1.43
  -4   0  -3    0.27    0.68
   4   0   4  517.20   12.72
  -4   0  -4  487.45   12.56
  -4   0  -5   -0.04    0.70
   4   0   5   -0.18    0.68
   4   0   6  508.83   18.39
   4   0   6  562.29   14.16
   4   0   7    0.36    1.41
   4   0   7    0.05    0.62
   4   0   8  125.25    8.00
   4   0   8  134.92    4.62
   4   0   9    0.15    0.59
   4   0   9   -0.44    1.35
   4   0  10  140.84    9.03
   4   0  10  135.30    4.84
  -4   0 -11   -0.30    0.91
   4   0  11    0.17    1.08
   4   0  11    0.30    0.51
   4   0 -11   -0.16    0.87
   4   0 -12  309.94    9.48
   4   0  12  289.52   14.66
  -4   0 -12  284.92    8.30
  -4   0 -12  300.42    9.04
   4   0  13   -0.80    1.48
   4   0 -13    0.59    0.99
   4   0 -13    0.47    0.91
  -4   0 -13    0.46    0.71
  -4   0 -13   -0.41    1.11
   4   0 -14   25.16    2.41
   4   0 -14   26.50    2.33
  -4   0 -14   22.89    2.12
   4   0 -15    0.29    1.16
   4   0 -15    0.11    1.03
  -4   0 -15   -0.72    1.18
   4   0 -16  144.87    6.26
   4   0 -16  132.97    6.10
  -4   0 -16  146.96    5.97
   4   0 -17   -0.06    1.27
   4   0 -17    0.13    1.29
  -4   0 -17   -0.05    1.15
  -4   0 -18  245.16    8.50
   4   0 -18  218.27    8.65
  -4   0 -19    1.37    1.39
   4   0 -19   -0.46    1.42
   4   0 -20  268.77    9.60
  -4   0 -20  266.38    9.11
   4   0 -21    0.25    1.22
  -4   0 -21    1.89    1.30
   4   0 -22   11.54    1.82
  -4   0 -22   13.29    1.85
   4   0 -23    0.39    1.07
  -4   0 -23    2.85    1.25
   4   0 -24   18.98    1.87
  -4   0 -24   13.87    1.58
   4   0 -25   -0.75    0.84
   4   0 -25   -0.28    1.16
   4   0 -26   22.29    1.92
   4   0 -27    0.09    0.63
   4   2   0  580.21   16.50
  -4  -2   0  572.91   15.03
  -4  -2   0  596.43   16.50
  -4  -2   1    2.20    1.09
  -4  -2  -1    2.24    1.31
  -4  -2   1    3.04    1.04
   4   2   1    1.15    1.25
  -4  -2  -1    1.13    0.96
   4   2  -1    2.18    1.14
  -4  -2  -2  776.55   19.85
   4   2   2  827.86   20.04
   4   2  -2  806.04   20.40
   4   2   2  802.80   22.44
  -4   2  -2  779.29   19.29
  -4  -2  -2  806.65   22.57
  -4  -2  -3   31.54    1.97
   4   2   3   30.00    3.05
   4   2   3   29.30    1.96
  -4  -2  -3   28.10    3.02
  -4   2  -3   28.51    1.49
  -4   2  -4  781.78   18.58
   4   2   4  719.24   22.50
  -4  -2  -4  779.73   19.48
   4   2   4  766.57   19.49
  -4   2  -5   18.46    1.06
  -4  -2  -5   18.17    1.57
   4   2   5   18.78    1.62
   4   2   6  305.25    8.90
   4  -2   6  296.74   12.41
   4   2   7   34.65    2.18
   4   2   7   33.13    3.87
   4  -2   7   38.17    4.21
   4  -2   8   69.25    5.86
   4   2   8   70.73    3.39
   4   2   8   64.00    5.55
   4   2   9    2.32    1.82
   4  -2   9    2.38    1.50
   4   2   9    3.13    0.98
   4  -2  -9    2.21    0.82
   4  -2  10  263.93   13.15
   4   2  10  278.82    8.68
   4  -2 -10  256.54    8.28
   4  -2 -10  258.22    8.11
   4   2  10  268.43   13.16
  -4  -2 -10  274.00    8.11
   4   2  11    5.78    1.16
   4  -2 -11    6.55    1.15
   4   2  11    4.36    2.03
   4   2 -11    5.54    1.08
   4  -2  11    6.30    2.09
   4  -2 -11    6.08    1.26
  -4  -2 -11    5.29    0.97
  -4  -2 -11    5.19    1.14
   4   2  12  348.01   16.61
   4   2  12  315.32   10.76
   4  -2 -12  363.17   10.95
   4  -2  12  354.41   16.64
   4  -2 -12  370.52   10.79
   4   2 -12  366.26   10.71
  -4  -2 -12  352.97   10.01
  -4   2 -12  363.06   10.31
  -4  -2 -12  363.59   10.61
   4  -2  13    4.65    1.94
   4  -2 -13    4.46    1.30
   4  -2 -13    3.37    1.18
   4   2 -13    3.44    1.19
   4   2 -13    4.79    1.20
  -4   2 -13    2.75    0.99
  -4  -2 -13    2.77    1.01
  -4  -2 -13    2.86    1.21
   4  -2 -14   41.57    3.00
   4   2 -14   35.53    2.76
  -4  -2 -14   36.11    2.37
  -4  -2 -14   39.31    2.77
  -4   2 -14   35.71    2.49
   4   2 -14   38.59    2.78
   4   2 -15   41.66    3.06
   4  -2 -15   40.58    3.09
   4   2 -15   44.26    3.09
  -4  -2 -15   41.06    2.61
  -4  -2 -15   44.59    3.03
  -4   2 -15   41.60    2.82
   4   2 -16  163.57    6.79
   4  -2 -16  168.76    6.96
   4   2 -16  172.22    6.91
  -4  -2 -16  163.16    5.99
  -4  -2 -16  162.44    6.59
  -4   2 -16  165.05    6.32
   4   2 -17   17.32    2.27
  -4  -2 -17   17.92    1.86
   4   2 -17   18.34    2.26
   4  -2 -17   15.53    2.23
  -4  -2 -17   16.35    2.13
  -4   2 -17   18.06    2.05
   4  -2 -18  249.48    9.24
   4   2 -18  245.15    9.12
   4   2 -18  257.28    9.38
  -4  -2 -18  239.38    8.01
  -4  -2 -18  247.12    8.77
  -4   2 -18  242.52    8.48
   4  -2 -19   21.07    2.55
   4   2 -19   18.80    2.23
  -4  -2 -19   21.30    1.97
  -4  -2 -19   21.62    2.42
  -4   2 -19   21.25    2.17
  -4  -2 -20  174.34    6.82
   4   2 -20  160.06    6.82
  -4  -2 -20  164.41    5.87
  -4   2 -20  153.37    6.19
   4  -2 -20  164.60    7.07
   4   2 -21    4.26    1.47
   4  -2 -21    3.22    1.59
  -4  -2 -21    4.65    1.56
  -4   2 -21    5.05    1.33
   4  -2 -22   11.34    1.87
  -4   2 -22   11.83    1.61
  -4  -2 -22   12.21    1.86
   4   2 -22   12.87    1.82
   4   2 -23    7.03    1.36
   4  -2 -23    5.25    1.50
  -4  -2 -23    7.64    1.57
   4  -2 -24   28.88    2.85
   4  -2 -24   31.72    2.45
   4   2 -24   30.47    2.12
  -4  -2 -24   24.62    2.10
   4   2 -25    1.70    1.22
  -4  -2 -25    4.67    1.09
   4  -2 -25    1.86    0.96
   4  -2 -25    1.84    1.24
   4  -2 -26   26.91    2.08
   4   2 -26   22.10    1.87
   4  -2 -27    0.82    0.70
   4   2 -27    0.02    0.52
   4   4   0    8.41    1.78
  -4  -4   0    8.98    1.67
   4   4   1    6.83    1.31
  -4  -4  -1    4.70    1.57
   4   4   1    6.14    1.75
  -4  -4   1    5.82    1.49
  -4  -4  -1    7.94    1.36
  -4  -4  -2  381.88   11.11
   4   4   2  420.88   13.78
  -4  -4   2  391.32   12.18
  -4  -4  -2  387.85   13.60
   4   4   2  419.12   11.37
  -4  -4   2  403.94   11.37
  -4  -4   3   11.78    1.50
   4   4   3    9.76    1.49
  -4  -4  -3    8.92    1.33
  -4   4  -3    7.60    0.80
  -4  -4  -3   10.05    2.07
   4   4   3   10.65    2.22
   4   4   4  728.54   19.17
   4   4   4  744.94   22.69
  -4  -4   4  722.55   19.30
  -4  -4  -4  754.59   19.17
  -4  -4   4  741.74   19.12
  -4   4  -4  749.69   17.37
   4   4   5   37.70    2.48
  -4  -4   5   34.23    2.02
  -4  -4  -5   42.86    2.62
  -4  -4   5   38.74    2.64
  -4  -4   6  233.00    7.60
   4   4   6  244.84    7.44
   4  -4  -6  234.72    7.84
  -4  -4  -6  214.98   10.24
   4   4   7   14.95    2.81
   4   4   7   15.27    1.70
  -4  -4  -7   14.95    2.90
   4  -4  -7   14.11    1.66
   4   4   8   35.48    4.32
   4   4   8   31.24    2.46
   4  -4  -8   33.95    2.46
   4   4   9    9.64    1.50
   4   4   9    8.18    2.53
   4  -4  -9    7.28    1.16
   4  -4   9    6.00    2.03
   4  -4  -9    5.98    1.04
   4  -4  -9    6.10    1.20
  -4  -4  -9    7.82    1.18
  -4  -4  -9    6.44    1.02
   4  -4  10  516.85   20.72
   4   4  10  547.71   15.88
   4  -4 -10  559.35   14.88
   4   4  10  575.38   21.56
  -4  -4 -10  537.84   14.43
  -4  -4 -10  563.94   14.86
   4   4  11   15.79    1.92
   4   4  11   18.03    3.43
   4  -4  11   16.35    3.28
   4  -4 -11   14.10    1.56
  -4  -4 -11   13.03    1.43
  -4  -4 -11   12.17    1.58
   4   4 -12  389.45   11.45
   4  -4  12  353.98   17.38
  -4  -4 -12  401.56   11.55
  -4  -4 -12  399.16   11.10
   4   4  12  377.08   17.67
   4   4  12  387.69   12.55
   4  -4 -12  392.47   11.61
   4   4 -13   32.90    2.52
  -4  -4 -13   30.82    2.49
  -4  -4 -13   28.83    2.19
   4   4 -13   30.80    2.44
   4  -4 -13   32.27    2.62
   4  -4 -13   30.45    2.43
   4  -4 -14  119.91    5.49
   4  -4 -14  128.97    5.52
  -4  -4 -14  121.77    4.93
  -4  -4 -14  122.96    5.33
   4   4 -14  125.40    5.40
   4   4 -14  129.41    5.45
   4  -4 -15    8.02    1.73
   4   4 -15    7.61    1.56
   4   4 -15    7.74    1.58
  -4  -4 -15    9.87    1.54
  -4  -4 -15    8.61    1.69
   4   4 -16  129.90    5.79
   4  -4 -16  131.43    6.03
   4   4 -16  138.21    5.94
  -4  -4 -16  120.97    5.12
  -4  -4 -16  121.33    5.59
   4   4 -17    4.53    1.43
   4   4 -17    2.98    1.48
  -4  -4 -17    6.21    1.44
   4  -4 -17    5.30    1.70
  -4  -4 -17    4.44    1.65
   4   4 -18  170.02    7.28
   4  -4 -18  183.67    7.56
   4   4 -18  179.33    7.21
  -4  -4 -18  174.38    7.04
  -4  -4 -18  172.28    6.51
   4   4 -19   19.94    2.28
  -4  -4 -19   22.44    2.60
   4   4 -19   22.65    2.55
  -4  -4 -19   22.97    2.20
   4  -4 -19   18.10    2.52
   4   4 -20   94.76    4.84
  -4  -4 -20   96.29    4.40
  -4  -4 -20  100.27    5.08
   4  -4 -20   99.60    5.27
   4   4 -21    2.48    1.18
   4  -4 -21    2.49    1.58
  -4  -4 -21    3.63    1.26
  -4  -4 -21    3.30    1.65
   4  -4 -22    0.41    1.29
  -4  -4 -22   -0.43    1.32
   4   4 -22    0.51    0.88
  -4  -4 -22    3.76    1.51
   4  -4 -23    1.13    1.23
  -4  -4 -23    0.26    1.46
   4  -4 -24   34.09    2.52
  -4  -4 -24   31.86    2.35
   4  -4 -24   26.93    2.65
   4   4 -25   -0.12    1.05
  -4  -4 -25    3.24    1.07
   4  -4 -25    0.37    0.96
   4  -4 -25    0.61    1.17
  -4  -4 -26   23.55    1.47
   4   4 -26   20.94    1.70
   4  -4 -27    0.11    0.64
  -4  -6   0   -0.08    1.57
   4   6   0    3.79    1.26
  -4  -6   1   54.96    3.09
  -4  -6  -1   45.22    3.96
   4   6  -1   57.82    3.26
  -4  -6   1   46.97    3.80
  -4  -6  -2  625.09   16.64
  -4  -6   2  586.33   16.41
  -4  -6  -2  624.94   19.73
  -4  -6   2  626.40   18.25
  -4  -6   3   20.68    1.98
  -4  -6  -3   22.82    2.07
  -4  -6  -3   20.17    2.86
   4   6   3   19.43    2.07
  -4  -6   3   19.52    2.30
   4   6   4  486.45   14.30
  -4  -6  -4  518.23   14.31
  -4  -6  -4  484.21   17.63
  -4  -6   4  522.27   15.23
   4   6   4  498.34   17.62
  -4  -6   4  512.35   14.23
  -4  -6   5   21.84    2.14
   4   6   5   20.97    2.08
  -4  -6   5   21.73    2.07
   4   6   6  328.78   10.36
  -4  -6   6  316.61   10.03
  -4  -6   6  310.02    9.94
   4   6   7   18.58    2.06
  -4  -6  -7   19.34    3.24
   4  -6  -7   17.64    2.33
   4   6   7   17.07    2.99
  -4  -6   7   12.75    1.46
  -4  -6   7   13.89    1.76
  -4  -6  -8   97.93    3.74
   4  -6  -8   99.07    4.10
  -4  -6  -8  105.46    7.77
   4   6   8  105.93    7.61
  -4  -6  -8   99.72    3.90
  -4  -6   8   93.50    4.61
  -4  -6   8   95.75    3.83
   4  -6  -8  100.04    5.58
   4   6   8  104.02    5.01
   4  -6  -9   64.97    3.31
  -4  -6  -9   64.78    3.01
   4  -6  -9   68.80    4.46
   4  -6  -9   61.93    3.02
   4   6   9   70.00    6.38
  -4  -6  -9   61.94    3.09
  -4  -6   9   62.16    3.69
   4   6   9   65.13    3.99
  -4  -6  -9   78.04    6.75
   4  -6 -10  476.21   13.55
  -4  -6 -10  500.15   13.59
   4   6  10  485.90   15.16
  -4  -6 -10  491.22   13.32
   4  -6 -10  496.21   14.03
  -4  -6  10  521.11   14.97
   4   6  10  517.11   20.66
  -4  -6 -10  504.20   20.40
   4  -6  11    9.75    2.60
  -4  -6  11    8.97    1.57
   4   6  11   10.93    2.87
   4  -6 -11    8.20    1.26
   4  -6 -11    8.28    1.45
   4   6  11    7.86    1.56
  -4  -6 -11    8.30    1.30
  -4  -6 -11    7.69    1.41
   4   6  12  722.20   21.31
  -4  -6 -12  754.68   19.61
   4  -6 -12  750.10   19.73
   4  -6 -12  703.55   19.91
  -4  -6 -12  745.20   19.23
  -4  -6 -13   40.75    2.76
   4   6 -13   43.71    2.89
  -4  -6 -13   43.07    2.92
   4   6 -14  139.57    5.76
   4   6 -14  143.00    5.84
  -4  -6 -14  128.87    5.36
  -4  -6 -14  134.62    5.71
   4   6 -15    2.22    1.14
   4   6 -15    1.09    1.08
  -4  -6 -15    2.26    1.27
  -4  -6 -15    2.61    1.50
   4   6 -16  122.17    5.53
   4  -6 -16  110.84    5.70
  -4  -6 -16  122.97    5.20
  -4  -6 -16  125.21    5.66
   4   6 -16  125.41    5.73
   4   6 -17    4.16    1.36
   4  -6 -17    4.06    1.79
  -4  -6 -17    4.53    1.78
   4   6 -17    2.67    1.32
  -4  -6 -17    4.53    1.55
   4   6 -18  118.19    5.78
  -4  -6 -18  116.75    5.15
   4   6 -18  117.77    5.40
  -4  -6 -18  117.48    5.54
   4  -6 -18  114.39    5.99
   4  -6 -19   16.12    2.44
   4   6 -19   14.88    1.92
  -4  -6 -19   16.43    1.98
   4   6 -19   17.22    2.41
  -4  -6 -19   17.87    2.40
   4   6 -20   68.47    3.79
  -4  -6 -20   67.10    3.75
  -4  -6 -20   71.82    4.29
   4  -6 -20   74.61    4.57
   4  -6 -21    1.68    1.66
  -4  -6 -21    3.48    1.35
  -4  -6 -21    3.51    1.73
   4  -6 -22    2.44    1.41
  -4  -6 -22    0.73    1.51
  -4  -6 -22    5.85    1.72
   4  -6 -22    1.37    1.85
   4  -6 -23    2.85    1.58
  -4  -6 -23    3.30    1.25
  -4  -6 -23    5.64    1.65
   4  -6 -23    2.82    1.64
   4  -6 -24   38.59    2.69
  -4  -6 -24   33.16    1.98
  -4  -6 -24   38.22    2.47
  -4  -6 -25    1.88    0.97
   4  -6 -25    0.06    0.88
   4   6 -25   -0.61    0.87
   4  -6 -26   37.49    1.88
  -4  -6 -26   22.78    1.43
  -4  -8   0 1098.58   28.00
   4   8   0 1081.95   28.20
  -4  -8   0 1104.58   31.55
  -4  -8   1  417.00   14.59
  -4  -8  -1  390.89   11.77
  -4  -8   1  365.59   11.55
  -4  -8  -1  382.96   14.74
   4   8  -1  379.55   11.87
   4   8   1  413.95   12.12
  -4  -8   2  697.90   18.83
  -4  -8  -2  701.14   22.74
  -4  -8   2  675.90   21.23
  -4  -8   3   62.75    3.49
  -4   8  -3   54.23    2.19
  -4  -8   3   62.03    4.57
  -4  -8  -3   62.78    5.38
   4   8   4  934.87   25.02
  -4   8  -4  912.11   21.89
  -4  -8  -4 1025.80   29.97
  -4  -8  -4 1018.67   24.98
  -4  -8   4  982.21   24.65
  -4  -8   4  925.71   26.54
  -4  -8   5   42.50    3.52
  -4  -8   5   38.01    2.76
   4   8   5   44.18    3.25
   4   8  -6  393.22   10.33
  -4  -8   6  400.55   13.31
   4   8   6  401.48   12.79
  -4  -8   6  408.54   12.18
  -4  -8  -6  398.95   10.82
   4   8   7   15.59    2.15
   4  -8  -7   10.30    1.31
  -4  -8   7    8.40    1.54
  -4  -8  -7   12.17    1.34
  -4  -8  -7   11.98    2.94
  -4  -8   7    6.86    1.39
  -4  -8  -7   14.62    1.44
   4  -8  -7   11.05    2.30
  -4  -8   8   68.95    3.88
  -4  -8  -8   78.76    7.10
   4  -8  -8   68.43    3.36
  -4  -8   8   71.02    4.15
   4   8   8   84.53    4.75
  -4  -8  -8   76.08    3.23
   4  -8  -8   69.54    5.30
  -4  -8   8   65.95    2.31
  -4  -8   9   29.60    2.52
   4   8   9   26.04    2.79
   4  -8  -9   27.88    2.14
  -4  -8  -9   25.28    1.97
  -4  -8  -9   28.89    4.52
  -4  -8   9   25.46    1.23
   4  -8  -9   28.14    3.35
  -4  -8  10  503.45   15.28
   4   8  10  530.69   16.43
  -4  -8 -10  521.65   14.02
   4  -8 -10  500.99   14.49
   4  -8 -11   24.32    2.26
  -4  -8 -11   24.89    2.10
   4  -8 -12  491.53   13.44
  -4  -8 -12  446.73   12.56
   4  -8 -13   37.98    3.00
  -4  -8 -13   44.01    2.99
  -4  -8 -13   37.75    2.69
   4   8 -13   43.05    2.88
   4  -8 -14  157.03    6.62
  -4  -8 -14  154.82    6.25
  -4  -8 -14  147.65    5.88
   4   8 -14  153.20    6.23
   4   8 -14  152.61    6.09
   4  -8 -15   38.25    3.28
  -4  -8 -15   43.35    3.07
   4   8 -15   39.78    3.05
   4   8 -15   41.40    2.90
  -4  -8 -15   46.40    3.29
  -4  -8 -16   43.03    3.32
   4   8 -16   40.00    2.89
  -4  -8 -16   41.44    3.08
   4   8 -16   37.95    3.05
   4   8 -17    3.31    1.31
  -4  -8 -17    3.86    1.62
  -4  -8 -17    3.90    1.82
   4   8 -18   65.27    4.03
  -4  -8 -18   66.07    3.75
  -4  -8 -18   58.92    3.97
  -4  -8 -19   12.12    1.96
   4   8 -19    8.88    1.75
   4  -8 -19   10.08    2.19
  -4  -8 -19   14.59    2.44
  -4  -8 -20   57.23    3.52
  -4  -8 -20   65.20    3.99
   4  -8 -20   63.97    4.16
   4  -8 -21    7.65    1.91
  -4  -8 -21    5.80    1.78
  -4  -8 -21    6.43    1.96
   4  -8 -21    5.12    2.05
   4  -8 -22   -0.05    1.76
  -4  -8 -22    2.62    1.64
  -4  -8 -22   -1.06    1.51
   4  -8 -22   -0.84    1.99
  -4  -8 -23    1.88    1.26
  -4  -8 -23    4.28    1.55
   4  -8 -23    2.68    1.48
   4  -8 -23    1.16    1.35
  -4  -8 -24   35.32    2.05
   4  -8 -24   38.86    2.53
  -4  -8 -24   30.83    2.05
   4  -8 -24   37.21    2.62
   4  -8 -25    1.09    0.99
   4  -8 -25    1.01    0.91
   4  -8 -26   31.07    1.60
   4  -8 -26   19.48    1.49
  -4 -10   0  311.09   10.31
  -4 -10   0  291.50   13.31
  -4  10   0  317.67    9.43
   4  10   0  306.28   10.50
   4  10   1  409.04   12.78
  -4 -10  -1  411.46   12.45
  -4  10  -1  415.08   11.11
  -4 -10   1  418.41   15.93
   4  10  -1  379.60   12.41
  -4 -10  -1  385.65   16.04
  -4 -10   2  557.62   19.81
  -4 -10   2  551.83   16.55
  -4 -10  -2  622.13   21.67
  -4  10  -2  589.19   15.09
  -4 -10  -2  587.05   16.87
  -4 -10  -2  582.18   14.74
   4  10   2  578.30   17.24
  -4 -10   3  329.54   13.28
  -4 -10  -3  320.72    8.69
  -4 -10  -3  307.22    7.95
  -4  10  -3  306.13    8.58
  -4 -10  -3  321.90   14.57
  -4 -10   3  307.20   10.27
   4  10   3  313.54   10.91
  -4 -10   4  872.69   25.44
  -4 -10  -4  843.07   20.06
  -4 -10  -4  812.42   19.20
  -4 -10  -4  831.86   27.79
  -4 -10   4  882.53   22.15
  -4 -10  -4  825.87   19.95
   4  10   5   70.24    4.50
  -4 -10   5   76.57    2.62
  -4 -10  -5   79.34    2.56
  -4 -10  -5   75.23    3.28
  -4 -10   5   75.78    5.49
  -4 -10  -5   78.24    7.04
  -4 -10   5   79.18    4.24
  -4 -10  -5   77.48    3.10
   4 -10  -6  210.24    6.66
  -4 -10  -6  212.84    6.52
  -4 -10   6  219.99    7.96
  -4 -10  -6  210.40    5.62
  -4 -10   6  197.60    9.62
  -4 -10   6  206.91    5.70
   4  10   6  213.74    8.62
  -4 -10  -6  201.28    6.41
   4 -10  -7   44.01    2.58
  -4 -10   7   46.64    3.25
   4  10   7   48.06    3.77
  -4 -10  -7   47.96    5.78
  -4 -10   7   44.93    1.86
  -4 -10  -7   48.84    2.57
  -4 -10   7   44.98    4.03
  -4 -10  -7   49.53    2.63
   4 -10  -7   45.29    4.73
   4 -10  -8   38.66    4.44
   4 -10  -8   43.49    2.69
  -4 -10   8   48.32    3.31
  -4 -10   8   39.86    1.74
   4  10   8   38.73    3.52
  -4 -10  -8   43.24    2.58
   4 -10  -9   22.28    2.03
  -4 -10   9   21.64    2.27
  -4 -10  -9   24.02    2.04
  -4 -10   9   22.37    1.24
   4 -10 -10  337.56   10.31
  -4 -10  10  320.99    8.41
  -4 -10 -10  296.91    9.59
  -4 -10 -10  362.27   10.07
   4 -10 -11   35.75    2.79
  -4 -10 -11   40.17    2.70
  -4 -10 -11   35.92    2.72
  -4 -10 -12  586.12   15.88
  -4 -10 -12  549.35   15.90
   4 -10 -12  575.55   16.47
   4  10 -13    9.70    1.55
   4 -10 -13    9.13    1.79
  -4 -10 -13   11.18    1.88
   4  10 -14   62.85    3.68
  -4 -10 -14   64.28    3.77
   4 -10 -14   62.90    4.02
   4  10 -15   49.36    3.28
  -4 -10 -15   46.25    3.31
   4 -10 -15   45.77    3.65
  -4 -10 -16   37.79    3.03
   4  10 -16   34.54    2.84
   4 -10 -16   39.68    3.42
   4 -10 -17   20.25    2.69
  -4 -10 -17   20.79    2.42
   4  10 -17   20.77    2.31
   4  10 -18   72.32    4.12
  -4 -10 -18   64.90    4.13
  -4 -10 -18   72.98    4.09
   4 -10 -18   69.12    4.51
   4  10 -19   24.93    2.35
  -4 -10 -19   29.05    2.56
  -4 -10 -19   23.51    2.96
   4 -10 -19   25.92    3.03
  -4 -10 -20   34.03    3.04
  -4 -10 -20   36.45    3.19
   4 -10 -20   42.13    3.45
  -4 -10 -21   17.23    2.33
  -4 -10 -21   24.04    2.50
   4 -10 -21   16.70    2.37
  -4 -10 -22    5.85    1.56
   4 -10 -22    5.29    1.76
  -4 -10 -22    8.38    1.67
   4 -10 -22    7.25    1.69
  -4 -10 -23   11.52    1.59
  -4 -10 -23    9.51    1.48
   4 -10 -23   10.60    1.64
   4 -10 -23    9.57    1.63
  -4 -10 -24   33.18    1.92
   4 -10 -24   35.21    2.27
  -4 -10 -24   31.93    1.99
   4 -10 -24   32.03    2.21
  -4 -10 -25    3.74    0.66
   4 -10 -25    4.49    0.91
   4 -10 -25    5.18    1.00
  -4 -12   0   13.45    1.45
  -4 -12   0   16.06    3.21
  -4 -12   0   15.26    2.17
  -4  12   0   17.98    1.85
   4  12   0   18.37    2.43
  -4  12  -1   42.19    2.65
  -4 -12   1   42.86    4.94
  -4 -12   1   35.21    2.13
  -4 -12  -1   44.61    2.31
  -4 -12   1   41.75    3.28
  -4  12   1   41.91    2.86
   4  12  -1   44.52    3.51
   4  12   1   47.96    3.68
  -4 -12  -1   43.29    5.17
  -4  12  -2  187.06    6.00
  -4 -12   2  185.54   10.38
  -4  12   2  179.79    6.90
  -4 -12  -2  194.51   11.44
  -4 -12   2  174.79    7.14
  -4 -12  -2  187.90    5.59
   4  12   2  202.93    8.08
  -4 -12   3   26.31    3.81
  -4 -12   3   28.00    2.66
   4  12  -3   22.43    1.50
  -4  12   3   26.72    2.55
  -4 -12  -3   28.24    4.45
  -4 -12  -3   27.24    1.91
   4  12   3   30.14    3.10
   4  12   4  234.80    9.48
  -4 -12  -4  230.81    6.94
  -4 -12   4  202.71   10.93
  -4 -12   4  226.12    8.60
  -4 -12  -4  219.55    6.10
  -4 -12  -4  214.19   12.81
  -4  12   4  231.89    8.78
   4  12  -4  220.16    6.52
   4 -12  -5    1.47    0.63
  -4 -12  -5    2.83    0.61
  -4 -12  -5    2.46    1.23
   4  12  -5    1.84    0.78
  -4 -12   5    1.83    1.38
  -4 -12   5    1.06    1.06
   4  12  -6   60.98    2.73
  -4 -12  -6   56.11    2.17
  -4 -12   6   57.22    3.84
  -4 -12   6   61.11    2.32
  -4 -12   6   51.70    4.96
  -4 -12  -6   51.24    2.86
  -4 -12  -6   56.10    2.75
   4 -12  -6   56.02    2.90
   4  12  -7   41.92    2.28
  -4 -12  -7   42.86    1.77
  -4 -12  -7   41.67    2.34
   4 -12  -7   43.37    5.10
  -4 -12   7   42.27    1.84
   4 -12  -7   41.49    2.53
  -4 -12  -7   40.06    2.63
   4  12  -8  124.85    4.54
  -4 -12  -8  116.74    4.65
  -4 -12   8  112.86    3.69
  -4 -12  -8  105.58    4.48
   4 -12  -8  122.52    4.88
  -4 -12  -9   39.70    2.66
  -4 -12   9   40.06    1.84
  -4 -12  -9   36.41    2.61
   4 -12  -9   39.49    2.71
   4 -12  -9   37.81    2.51
  -4 -12  10  509.81   12.86
  -4 -12 -10  503.12   14.26
   4 -12 -10  533.92   14.78
   4 -12 -10  497.53   14.31
  -4 -12  11   18.74    1.24
  -4 -12 -11   16.34    2.13
   4 -12 -11   17.45    2.05
   4 -12 -11   15.70    1.93
  -4 -12 -12  185.50    7.01
   4 -12 -12  194.21    7.43
   4 -12 -12  187.05    7.11
  -4 -12 -13   13.68    2.05
   4  12 -13   14.76    1.77
  -4 -12 -13   16.37    2.43
   4 -12 -13   12.63    2.07
   4 -12 -13   12.24    1.95
   4 -12 -14   77.84    4.53
  -4 -12 -14   83.42    4.31
   4  12 -14   76.31    4.13
   4 -12 -14   79.45    4.46
  -4 -12 -14   84.44    4.49
  -4 -12 -15   28.37    2.81
   4  12 -15   26.79    2.41
   4 -12 -15   28.83    2.85
   4 -12 -15   26.54    2.77
  -4 -12 -15   27.90    3.08
   4  12 -16   28.85    2.53
  -4 -12 -16   32.09    3.15
  -4 -12 -16   37.00    2.96
   4 -12 -16   33.22    3.14
   4 -12 -16   28.85    2.96
   4  12 -17    3.18    1.11
  -4 -12 -17    7.14    1.96
   4 -12 -17    3.78    1.77
  -4 -12 -17    5.83    2.14
   4 -12 -17    1.34    1.58
   4  12 -18  103.68    4.75
  -4 -12 -18  100.61    5.10
   4 -12 -18  104.79    5.57
   4 -12 -18  108.41    5.38
   4 -12 -19    7.61    2.19
  -4 -12 -19    7.03    2.16
   4 -12 -19    7.25    1.86
  -4 -12 -20   26.75    2.67
   4 -12 -20   29.30    2.85
   4 -12 -20   26.43    2.56
  -4 -12 -21   16.76    2.02
   4 -12 -21   18.19    2.09
  -4 -12 -22   16.77    1.84
   4 -12 -22   19.87    1.95
  -4 -12 -23   12.14    1.46
  -4 -12 -23   15.66    1.58
   4 -12 -23   12.15    1.49
  -4 -12 -24   20.41    1.38
   4 -12 -24   21.04    1.63
   4 -12 -24   17.59    1.51
   4 -12 -25    3.51    0.70
  -4 -14   0  171.00    5.62
   4  14  -1    9.64    1.13
  -4 -14   1    9.70    1.50
  -4 -14  -1    9.69    1.37
  -4  14   2  176.98    7.31
   4  14  -2  169.80    5.33
  -4 -14  -2  162.62    5.54
   4  14  -3   20.79    1.58
  -4 -14  -3   21.15    1.87
  -4  14   3   21.06    2.51
   4  14  -4   92.65    3.69
  -4 -14  -4  100.44    4.07
  -4 -14  -4   96.57    3.30
  -4 -14  -5   18.00    1.26
  -4 -14  -5   17.62    1.84
   4  14  -5   16.77    1.50
   4  14  -6   68.14    3.09
  -4 -14  -6   62.52    2.49
  -4 -14   6   62.69    2.57
  -4 -14  -6   61.88    3.27
   4 -14  -6   67.08    3.26
   4  14  -7   36.22    2.29
  -4 -14  -7   38.75    2.53
  -4 -14  -7   32.43    2.54
  -4 -14   7   38.88    1.92
  -4 -14  -7   36.50    1.77
   4 -14  -7   34.04    2.37
  -4 -14  -8  219.24    6.06
   4  14  -8  216.39    7.12
  -4 -14  -8  211.14    7.27
  -4 -14   8  210.82    6.24
   4 -14  -8  218.28    7.35
  -4 -14  -8  211.99    7.02
  -4 -14  -9   16.62    1.84
  -4 -14   9   12.61    1.16
  -4 -14  -9   12.57    2.12
   4 -14  -9   14.80    1.76
  -4 -14 -10  146.26    6.06
  -4 -14  10  162.29    4.90
   4 -14 -10  155.67    6.20
  -4 -14 -10  149.72    5.68
   4 -14 -11   12.48    1.85
  -4 -14 -11   16.78    2.07
  -4 -14  11   12.86    1.16
  -4 -14 -11    9.75    2.34
   4 -14 -11   10.85    1.54
  -4 -14 -12  110.07    5.30
  -4 -14  12  123.32    3.95
   4  14 -12  114.59    4.91
  -4 -14 -12  111.57    4.87
   4 -14 -12  114.15    5.00
   4 -14 -12  108.94    5.24
   4 -14 -13   21.95    2.33
  -4 -14 -13   20.40    2.36
   4 -14 -13   19.81    2.15
   4 -14 -14   -1.29    1.77
   4 -14 -14    1.39    1.35
   4 -14 -15    5.41    1.84
  -4 -14 -15    8.80    2.07
   4 -14 -15    5.20    1.42
   4 -14 -16   89.28    4.86
  -4 -14 -16   87.83    4.31
   4 -14 -16   83.04    4.30
  -4 -14 -17    0.58    2.12
  -4 -14 -17    4.90    1.84
   4 -14 -17    3.90    1.49
   4 -14 -17    1.04    1.68
  -4 -14 -18   65.70    3.93
   4 -14 -18   61.54    4.01
  -4 -14 -18   65.19    3.64
   4 -14 -18   65.07    3.69
   4 -14 -19   -0.05    1.60
  -4 -14 -19    0.38    1.73
  -4 -14 -19    3.40    1.55
   4 -14 -19    2.23    1.42
  -4 -14 -20   35.74    2.80
   4 -14 -20   37.25    2.79
  -4 -14 -20   39.73    2.64
   4 -14 -20   36.41    2.56
   4 -14 -21   14.15    1.57
  -4 -14 -21   10.00    1.61
   4 -14 -21   11.59    1.73
  -4 -14 -21   16.39    1.83
  -4 -14 -22   14.06    1.55
   4 -14 -22   15.93    1.69
   4 -14 -23    2.59    0.79
  -4 -14 -23    5.49    1.02
   4 -14 -23    6.19    1.09
  -4 -14 -24   14.50    0.98
   4 -14 -24   13.39    1.11
  -4 -16   0   86.39    3.75
   4  16   0   87.08    3.47
   4  16  -1   12.54    1.31
  -4 -16   1   12.62    1.67
  -4 -16  -1   11.74    1.67
   4  16  -2  114.38    4.22
  -4 -16  -2  116.48    4.46
  -4 -16  -2  118.26    3.98
   4  16  -3    1.00    0.92
  -4 -16  -3    2.14    1.31
  -4 -16  -3    0.83    0.72
   4  16  -4   97.55    3.92
  -4 -16  -4   97.01    4.13
  -4 -16  -4   98.68    3.48
   4  16  -5    9.41    1.32
  -4 -16  -5   11.11    1.15
  -4 -16   5   12.55    1.24
  -4 -16  -5   11.19    1.79
  -4 -16  -6  154.58    5.55
  -4 -16  -6  146.04    4.60
  -4 -16   6  136.75    4.67
   4  16  -6  138.12    5.16
   4  16  -7   10.77    1.49
  -4 -16  -7    9.46    1.05
   4 -16  -7   10.84    1.49
  -4 -16   7    9.34    1.14
  -4 -16  -7    9.31    1.74
  -4 -16  -8   36.27    2.81
   4 -16  -8   37.07    2.59
  -4 -16   8   39.16    2.08
  -4 -16  -8   36.76    1.86
   4  16  -8   37.67    2.58
  -4 -16   9   20.73    1.50
   4 -16  -9   15.58    1.85
  -4 -16  -9   17.85    2.45
  -4 -16 -10   68.24    4.01
  -4 -16  10   80.48    3.12
   4 -16 -10   70.83    3.92
  -4 -16  11    0.78    0.67
  -4 -16 -11   -0.89    1.90
   4 -16 -11    0.35    1.39
  -4 -16  12    7.73    1.00
   4 -16 -12    6.84    1.72
  -4 -16 -12    4.46    2.12
  -4 -16 -13    6.79    2.17
   4 -16 -13    8.44    1.86
   4 -16 -14   67.93    3.92
  -4 -16 -14   55.58    3.93
  -4 -16 -14   65.69    3.61
   4 -16 -14   62.81    3.36
  -4 -16 -15    6.14    2.29
   4 -16 -15   10.44    1.54
   4 -16 -15    9.34    1.87
   4 -16 -16   75.32    4.27
  -4 -16 -16   81.99    3.98
   4 -16 -16   74.64    3.67
   4 -16 -17    4.23    1.69
   4 -16 -17    5.82    1.30
   4 -16 -18   35.83    2.80
   4 -16 -18   30.99    2.24
  -4 -16 -19    0.47    1.50
   4 -16 -19    2.28    1.27
   4 -16 -19    1.20    1.02
  -4 -16 -20   39.84    2.48
   4 -16 -20   36.62    2.42
   4 -16 -21    4.22    1.09
  -4 -16 -21    3.49    1.17
   4 -16 -21    2.89    0.68
  -4 -16 -22    7.04    1.07
   4 -16 -22    7.24    1.02
  -4 -16 -23    4.82    0.72
   4 -16 -23    2.47    0.68
   4  18   0   36.45    2.20
  -4 -18   0   34.24    2.04
  -4 -18  -1   48.48    2.77
  -4 -18  -1   46.77    2.37
  -4 -18   1   46.55    2.43
   4  18  -1   46.29    2.56
   4  18   1   46.78    2.57
  -4 -18  -2   72.82    3.49
   4  18   2   72.53    3.31
  -4 -18  -2   71.55    3.01
   4  18  -2   74.53    3.36
  -4 -18  -3   32.07    2.37
   4  18  -3   33.22    2.18
  -4 -18  -3   31.32    1.93
  -4 -18  -4  104.16    3.75
  -4 -18  -4  103.74    4.30
  -4 -18   4   96.86    3.84
   4  18  -4  103.96    4.28
  -4 -18  -5   28.91    2.43
   4  18  -5   28.88    2.14
  -4 -18  -5   26.48    1.82
  -4 -18   5   28.91    1.93
  -4 -18  -6   40.34    2.71
  -4 -18  -6   37.37    2.02
  -4 -18   6   36.33    2.14
   4  18  -6   36.35    2.54
  -4 -18  -7    4.61    1.68
  -4 -18  -7    2.60    0.82
   4  18  -7    3.28    1.24
  -4 -18   7    2.92    0.96
  -4 -18  -8   28.28    1.71
  -4 -18   8   34.35    2.00
  -4 -18  -8   30.74    2.62
  -4 -18   9    2.63    0.80
  -4 -18  -9    2.12    1.78
   4 -18  -9    4.74    1.20
  -4 -18 -10   18.45    2.42
  -4 -18  10   17.25    1.47
   4 -18 -10   18.11    1.91
  -4 -18  11    7.07    1.04
  -4 -18 -11    8.12    2.06
   4 -18 -11    7.12    1.47
   4 -18 -12   74.50    3.78
  -4 -18 -12   79.12    4.21
  -4 -18  12   68.66    2.92
  -4 -18 -13    6.14    2.06
  -4 -18  13    5.18    0.85
   4 -18 -13    6.13    1.59
  -4 -18 -14   79.90    4.30
   4 -18 -14   82.58    4.08
   4 -18 -15   19.97    2.07
  -4 -18 -15   22.66    2.52
  -4 -18 -16   23.02    2.46
   4 -18 -16   24.68    2.19
  -4 -18 -17    5.66    1.69
   4 -18 -17    4.00    1.26
  -4 -18 -18   38.13    2.56
   4 -18 -18   39.50    2.41
   4 -18 -19    2.48    0.97
   4 -18 -20   17.16    1.55
   4 -18 -21   -0.72    0.79
  -4 -18 -22    0.99    0.57
   4  20   0   46.89    2.72
  -4 -20   0   51.35    2.60
   4  20  -1   52.56    2.90
   4  20   1   51.97    2.83
  -4 -20  -1   53.06    2.63
  -4 -20   1   50.04    2.63
  -4 -20  -2   57.15    3.00
   4  20   2   50.95    2.81
  -4 -20  -2   50.30    2.52
   4  20  -2   49.85    2.81
   4  20   3    8.43    1.51
   4  20  -3    3.20    1.23
  -4 -20  -3    4.49    1.04
  -4 -20  -3    7.43    1.55
  -4 -20  -4   49.73    2.93
   4  20  -4   41.40    2.72
   4  20   4   53.17    2.84
  -4 -20  -4   42.34    2.29
  -4 -20   4   44.76    2.50
  -4 -20  -5    5.41    1.56
   4  20  -5    4.96    1.35
  -4 -20  -5    5.40    1.06
  -4 -20   5    4.22    1.15
  -4 -20  -6   35.18    2.58
   4  20  -6   31.78    2.45
  -4 -20  -6   30.85    1.88
  -4 -20   6   32.71    2.11
  -4 -20  -7   10.81    1.73
  -4 -20  -7    8.88    1.08
   4  20  -7    8.75    1.53
  -4 -20   7    9.08    1.30
  -4 -20  -8   16.56    1.28
  -4 -20  -8   18.67    2.15
  -4 -20   8   17.29    1.52
  -4 -20  -9   23.46    2.22
  -4 -20   9   22.27    1.69
  -4 -20  10   52.50    2.52
  -4 -20 -10   53.84    3.20
  -4 -20  11    8.86    1.12
  -4 -20 -11    9.41    1.98
  -4 -20  12   81.93    3.15
  -4 -20 -12   82.90    4.02
   4 -20 -12   77.17    3.60
  -4 -20  13    9.78    0.98
  -4 -20 -13   11.78    1.98
   4 -20 -13    7.72    1.45
  -4 -20 -14   28.29    2.31
   4 -20 -14   24.02    2.03
  -4 -20 -15   16.39    1.87
   4 -20 -15   14.80    1.65
   4 -20 -16   16.95    1.63
  -4 -20 -16   19.61    1.88
  -4 -20 -17    4.31    1.25
   4 -20 -17    0.66    0.94
   4 -20 -18   20.96    1.50
  -4 -20 -18   26.28    1.81
  -4 -20 -19    2.71    0.87
   4 -20 -19    0.47    0.60
  -4 -20 -20    1.08    0.70
   4  22   0    8.39    1.42
  -4 -22   0    9.55    1.35
   4  22  -1   10.46    1.51
  -4 -22   1   11.56    1.48
  -4 -22  -1   10.03    1.37
   4  22   1    9.85    1.43
   4  22  -2   27.59    2.19
  -4 -22  -2   28.83    1.90
   4  22   2   27.47    2.11
   4  22   3    7.21    1.31
   4  22  -3    5.82    1.36
  -4 -22  -3    5.52    1.12
   4  22  -4   27.36    2.16
   4  22   4   25.61    2.05
  -4 -22  -4   22.00    1.68
  -4 -22   4   24.79    1.94
  -4 -22  -4   26.54    2.04
   4  22  -5    4.50    1.32
  -4 -22  -5    8.24    1.47
   4  22   5    5.08    1.30
  -4 -22  -5    4.47    1.00
  -4 -22   5    6.15    1.20
   4  22  -6   21.69    2.07
   4  22   6   28.47    2.12
  -4 -22  -6   23.98    2.01
  -4 -22  -6   20.41    1.49
  -4 -22   6   23.35    1.83
   4  22   7   16.86    1.80
  -4 -22  -7   11.00    1.12
  -4 -22   7   13.16    1.42
  -4 -22  -7   14.22    1.78
  -4 -22   8   31.01    1.94
  -4 -22  -8   29.59    1.63
  -4 -22  -8   32.53    2.41
  -4 -22  -9   15.50    1.82
  -4 -22   9   16.31    1.39
  -4 -22  10   46.06    2.23
  -4 -22 -10   41.63    2.59
  -4 -22 -11    3.64    1.43
  -4 -22  11    2.52    0.72
  -4 -22  12   34.69    1.77
  -4 -22 -12   32.45    2.19
  -4 -22 -13    6.80    1.38
  -4 -22 -14   23.60    1.83
  -4 -22 -15    7.21    1.26
  -4 -22 -16   22.34    1.65
  -4 -22 -17    0.36    0.81
  -4 -22 -18    2.59    0.68
   4  22  18    4.28    0.62
   4  24   0   12.90    1.57
  -4 -24   0   14.56    1.49
   4  24  -1   19.62    1.81
   4  24   1   22.23    1.85
  -4 -24  -1   21.94    1.70
  -4 -24   1   23.54    1.81
   4  24  -2    8.82    1.33
   4  24   2    8.93    1.36
  -4 -24  -2    7.04    1.09
  -4 -24   2    8.16    1.23
  -4 -24  -3    8.83    1.15
   4  24  -3    8.15    1.39
   4  24   3    7.67    1.27
   4  24  -4   14.49    1.66
  -4 -24  -4   16.14    1.35
  -4 -24   4   15.89    1.53
   4  24   4   18.21    1.70
   4  24   5    0.97    0.86
  -4 -24   5    1.02    0.93
  -4 -24  -5    0.67    0.71
  -4 -24   6   29.28    1.82
  -4 -24  -6   24.62    1.51
   4  24   6   27.97    1.94
  -4 -24  -7    5.23    0.76
   4  24   7    6.78    1.22
  -4 -24   7    5.57    0.95
   4  24   8   32.06    1.99
  -4 -24   8   28.35    1.76
   4  24   9    4.07    0.99
  -4 -24  -9    3.33    1.03
  -4 -24   9    2.29    0.80
  -4 -24  10   26.69    1.55
   4  24  10   29.10    1.83
  -4 -24 -10   28.46    1.76
  -4 -24  11    0.26    0.50
   4  24  11    1.59    0.81
  -4 -24 -11    1.04    0.92
   4 -24  11    0.27    0.57
  -4 -24  12   17.53    1.06
  -4 -24 -12   17.78    1.35
   4  24  12   20.47    1.46
  -4 -24 -13    2.39    0.85
   4  24  13    2.24    0.71
  -4 -24 -14   18.90    1.18
   4  24  14   19.53    1.27
  -4 -24 -15    2.27    0.58
   4  24  15    1.59    0.55
   4  24  16    3.79    0.50
   4  26   0    9.62    1.23
  -4 -26   0   10.57    1.12
  -4 -26   1    3.31    0.92
   4  26  -1    3.67    0.98
  -4 -26  -1    4.18    0.84
   4  26   1    3.83    0.99
   4  26   2   12.81    1.35
   4  26  -2   12.66    1.38
  -4 -26   2   15.35    1.34
  -4 -26  -2   13.47    1.18
   4  26   3    4.82    1.05
  -4 -26  -3    6.16    0.88
   4  26   4    7.60    1.13
  -4 -26  -4    8.41    0.93
  -4 -26   4    7.50    1.04
   4  26   5    1.49    0.80
  -4 -26  -5    1.47    0.59
  -4 -26   5    1.33    0.74
   4  26   6   11.93    1.24
  -4 -26  -6   11.95    0.91
  -4 -26   6   12.29    1.12
   4  26   7    3.47    0.85
  -4 -26   7    3.55    0.74
   4  26   8   15.92    1.27
  -4 -26   8   17.00    1.16
   4 -26   9    2.59    0.65
   4  26   9    1.24    0.69
  -4 -26   9    1.37    0.53
   4  26  10   19.74    1.29
   4 -26  10   20.70    1.17
  -4 -26  10   17.90    1.05
   4  26  11    0.03    0.53
   4  26  12   14.79    0.98
  -4 -28   0    9.66    0.87
   4 -28   0   11.00    0.93
  -4 -28  -1    1.23    0.54
   4 -28  -1    1.25    0.57
  -4 -28   1    0.60    0.52
  -4 -28  -2    8.17    0.79
   4  28   2    7.03    0.87
  -4 -28   2    7.85    0.82
   4 -28   2    8.90    0.87
   4 -28  -2    8.06    0.79
   4  28   3   -0.50    0.54
  -4 -28  -3    0.36    0.41
   4 -28  -3    0.55    0.48
  -4 -28   4    8.01    0.80
  -4 -28  -4    7.31    0.65
   4 -28  -4    8.39    0.70
   4 -28   4    8.78    0.83
   4  28   4    8.39    0.88
   4  28   5    1.01    0.51
   4 -28  -5    1.01    0.35
   4 -28   5    1.69    0.56
  -4 -28   5    1.44    0.54
   4  28   6    6.67    0.73
   4 -28   6    8.78    0.77
  -4 -28   6    8.13    0.73
  -4 -28   7    3.79    0.50
   4  28   7    4.22    0.58
   4 -28   7    4.99    0.59
  -4 -28   8    8.00    0.61
   5   1   0  491.68   15.06
  -5  -1   0  484.04   13.37
   5  -1   0  519.45   15.28
  -5  -1   1   96.71    4.22
   5   1  -1  102.95    4.98
   5   1   1  113.58    5.73
  -5   1  -1   99.18    3.87
   5  -1   1  111.45    5.77
  -5  -1  -1  105.68    4.09
  -5  -1  -2  661.82   17.16
   5   1   2  673.42   20.28
   5   1  -2  672.92   18.10
   5  -1  -2  686.35   18.34
  -5   1  -2  656.79   16.90
   5  -1   2  692.54   20.39
  -5  -1  -3    1.81    0.93
   5  -1  -3    0.59    0.78
   5  -1   3    0.75    1.58
  -5   1  -3    1.02    0.79
   5   1   3    0.74    1.33
   5   1  -3    0.07    0.65
   5  -1   4 1080.31   30.53
   5  -1  -4 1010.91   25.73
  -5   1  -4 1032.73   25.36
  -5  -1  -4 1081.86   25.84
   5   1   4 1075.45   30.24
   5   1   5    2.37    0.89
   5  -1   5    0.70    1.54
   5   1   5    1.14    1.55
  -5   1  -5    2.77    0.78
  -5  -1  -5    2.38    0.97
  -5  -1  -6  479.26   12.94
  -5   1  -6  484.76   12.37
   5   1   6  471.64   13.01
   5  -1   7   59.40    5.50
   5   1   7   59.25    2.95
   5  -1   8  778.07   26.72
   5   1   8  776.72   26.68
   5   1   8  820.67   20.74
   5  -1   9   16.70    3.36
  -5   1  -9   14.27    1.10
   5   1   9   18.19    3.43
   5   1   9   16.60    1.61
   5  -1  10  398.78   17.71
  -5  -1 -10  395.59   10.48
  -5   1 -10  396.74   10.55
   5   1  10  394.60   17.50
   5  -1 -10  417.05   11.52
  -5  -1 -10  403.07   11.09
   5   1  10  408.87   11.70
   5  -1 -11   30.73    2.26
   5  -1 -11   30.71    2.37
  -5  -1 -11   30.78    1.71
  -5  -1 -11   32.81    1.86
   5  -1  11   35.81    4.91
   5   1  11   40.38    5.20
  -5  -1 -11   33.39    2.18
  -5   1 -11   35.95    2.12
   5   1  11   34.48    2.36
   5  -1 -12  778.93   20.66
  -5  -1 -12  742.75   19.14
   5  -1 -12  765.05   20.38
  -5  -1 -12  781.15   19.86
  -5   1 -12  774.37   19.62
   5  -1 -13    5.11    1.43
   5  -1 -13    4.88    1.29
   5   1 -13    3.83    1.22
  -5  -1 -13    6.26    1.07
   5   1 -13    6.03    1.41
  -5  -1 -13    7.10    1.34
  -5   1 -13    5.44    1.17
   5  -1 -14  301.25   10.06
   5   1 -14  300.92    9.85
   5   1 -14  307.84    9.97
  -5  -1 -14  293.09    9.25
  -5   1 -14  297.99    9.11
  -5  -1 -14  278.22    8.51
   5   1 -15   16.22    2.18
  -5  -1 -15   17.04    1.62
   5   1 -15   17.39    2.15
  -5  -1 -15   18.00    2.01
   5  -1 -15   17.62    2.26
  -5   1 -15   17.22    1.86
   5   1 -16   47.77    3.48
   5  -1 -16   50.49    3.58
   5   1 -16   43.81    3.36
  -5  -1 -16   42.97    2.49
  -5  -1 -16   46.05    3.04
  -5   1 -16   45.60    2.91
   5   1 -17   21.10    2.55
   5   1 -17   20.98    2.56
   5  -1 -17   22.85    2.60
  -5  -1 -17   21.53    2.26
  -5   1 -17   21.81    2.13
   5   1 -18  174.02    7.37
  -5   1 -18  170.21    6.48
  -5  -1 -18  170.59    6.69
   5   1 -18  169.12    7.22
   5  -1 -18  166.90    7.21
   5  -1 -19   14.35    2.19
   5   1 -19   12.96    2.16
  -5  -1 -19   17.59    2.09
  -5   1 -19   15.97    1.94
  -5   1 -20   80.43    4.06
   5   1 -20   80.22    4.60
   5  -1 -20   82.20    4.79
  -5  -1 -20   90.80    4.42
   5   1 -21    0.49    1.36
   5  -1 -21   -0.06    1.41
  -5   1 -21    2.02    1.10
  -5  -1 -21    4.26    1.43
   5  -1 -22    9.91    1.81
   5   1 -22   10.15    1.72
  -5   1 -22    8.54    1.50
  -5  -1 -22   10.16    1.81
   5  -1 -23    4.91    1.37
  -5  -1 -23    6.25    1.41
   5   1 -23    7.07    1.49
   5  -1 -24   34.89    2.40
   5   1 -24   35.27    2.33
   5   1 -25    3.37    0.90
   5  -1 -25    3.01    1.00
   5  -1 -25    1.75    1.33
   5   1 -25    2.39    1.27
   5  -1 -26   26.99    1.51
   5  -1 -26   21.62    1.88
   5   1 -26   20.20    1.82
   5  -1 -27    0.11    0.60
   5   1 -27    0.46    0.58
  -5  -3   0    7.40    1.38
  -5  -3   0    5.18    1.45
   5   3   0    6.48    1.67
  -5  -3  -1   32.65    2.31
   5   3  -1   28.09    2.62
   5   3   1   38.43    3.47
  -5  -3   1   34.08    2.44
  -5  -3   1   38.23    3.14
  -5  -3  -1   31.07    3.26
  -5  -3  -2  332.07    9.96
   5   3   2  363.61   12.80
  -5  -3   2  329.82   10.73
  -5  -3  -2  354.77   12.62
   5   3  -2  345.60   10.83
  -5  -3  -3    6.68    1.82
   5   3   3    2.88    1.73
   5   3   3    4.15    1.21
  -5   3  -3    5.49    0.85
  -5  -3  -3    7.07    1.36
  -5   3  -4 1349.35   32.36
  -5  -3  -4 1407.78   33.68
   5   3   4 1385.38   37.94
  -5  -3   4 1384.05   34.32
   5   3   4 1347.02   33.67
  -5  -3  -4 1374.14   37.82
  -5   3  -5    4.82    0.67
   5   3   5    2.68    1.98
  -5  -3  -5    4.58    1.18
   5   3   5    4.06    1.16
  -5  -3  -6  387.64   10.84
   5   3   6  362.88   10.75
   5  -3  -7   54.90    2.39
   5   3   7   63.99    3.35
   5  -3   7   54.46    5.29
   5  -3   8  591.77   21.62
  -5   3  -8  561.06   14.62
   5   3   8  596.00   21.63
  -5   3  -9   22.65    1.42
   5  -3   9   20.82    3.55
  -5  -3  -9   21.68    1.52
   5  -3  -9   22.98    1.78
  -5  -3  -9   22.16    1.67
   5   3   9   26.45    4.01
   5   3   9   22.48    2.08
  -5  -3 -10  589.95   14.85
  -5  -3 -10  596.82   15.23
   5  -3  10  584.26   22.77
   5  -3 -10  578.53   15.97
  -5  -3 -10  593.96   15.65
   5   3  10  644.74   23.70
   5   3  10  602.59   16.83
  -5  -3 -11   12.55    1.04
   5   3  11   12.86    1.71
   5  -3  11   17.40    3.47
  -5  -3 -11   13.33    1.36
   5   3  11   16.39    3.58
   5  -3 -11   13.43    1.59
  -5  -3 -11   11.76    1.52
  -5  -3 -12  674.33   17.68
   5   3 -12  680.28   18.52
  -5  -3 -12  701.33   18.20
   5  -3 -12  700.54   18.65
  -5  -3 -13   11.03    1.42
   5   3 -13    8.80    1.53
   5  -3 -13    7.27    1.61
   5  -3 -13    8.39    1.53
  -5  -3 -13   10.87    1.62
   5   3 -14  202.28    7.65
   5  -3 -14  197.50    7.57
   5   3 -14  212.90    7.62
  -5  -3 -14  191.78    6.64
  -5  -3 -14  205.14    7.19
   5  -3 -14  215.81    7.94
   5   3 -15   35.10    2.83
   5  -3 -15   35.11    2.95
  -5  -3 -15   29.51    2.20
   5   3 -15   29.11    2.69
   5  -3 -15   31.87    2.74
  -5  -3 -15   28.59    2.45
   5   3 -16  125.93    5.75
   5   3 -16  121.14    5.63
   5  -3 -16  111.99    5.68
   5  -3 -16  120.56    5.69
  -5  -3 -16  111.02    4.67
  -5  -3 -16  117.36    5.22
   5  -3 -17   24.45    2.76
   5   3 -17   23.18    2.61
   5   3 -17   24.45    2.67
  -5  -3 -17   24.66    2.09
  -5  -3 -17   20.33    2.23
  -5  -3 -18  152.96    5.83
   5   3 -18  166.52    7.17
   5  -3 -18  168.38    7.23
   5   3 -18  163.82    7.03
  -5  -3 -18  167.82    6.67
   5   3 -19   11.50    2.00
   5  -3 -19   12.73    2.16
  -5  -3 -19   14.37    1.72
   5   3 -19   12.47    2.20
  -5  -3 -19   14.78    2.07
  -5  -3 -20   34.10    2.54
   5   3 -20   38.17    3.11
  -5  -3 -20   43.27    3.22
   5  -3 -20   39.73    3.41
  -5  -3 -21   18.25    2.25
   5   3 -21   17.23    2.08
   5  -3 -21   17.36    2.39
   5   3 -22    4.46    1.25
   5  -3 -22    5.70    1.62
  -5  -3 -22    2.95    1.56
   5   3 -23    0.39    0.84
   5  -3 -23    1.02    1.15
  -5  -3 -23    1.58    1.30
   5  -3 -24   18.51    2.28
  -5  -3 -24   16.94    1.57
  -5  -3 -25    6.78    0.96
   5  -3 -25    4.81    1.44
   5  -3 -25    2.47    1.06
   5  -3 -26   14.19    1.55
   5   3 -26   13.88    1.43
   5  -3 -27    0.62    0.59
  -5  -5   0   24.05    2.86
  -5  -5  -1   80.16    3.92
  -5  -5   1   77.96    4.85
  -5  -5  -1   88.51    5.62
   5   5   1   76.47    3.93
   5   5   1   86.58    5.57
  -5  -5   2  812.39   22.13
  -5  -5  -2  882.17   22.18
  -5  -5   2  833.38   23.55
   5   5   2  843.20   25.34
  -5  -5  -2  865.86   25.56
   5   5   2  856.38   22.26
  -5  -5  -3   36.49    2.55
  -5  -5   3   37.16    2.93
  -5  -5  -3   33.24    3.77
   5   5   3   32.55    3.70
   5   5   3   33.19    2.50
  -5  -5   3   31.51    2.52
   5   5   4  523.66   18.38
  -5  -5  -4  528.76   14.71
  -5  -5   4  516.87   14.99
  -5  -5  -4  543.49   18.71
   5   5   4  480.38   14.60
  -5  -5   4  544.39   15.07
  -5   5  -4  522.52   12.75
  -5  -5   5    6.14    1.10
  -5  -5  -5    7.96    2.57
  -5  -5  -5   11.98    1.58
  -5  -5   5    6.88    1.50
   5   5   5    6.20    2.15
   5   5   5   13.26    1.80
  -5  -5   6  945.76   24.12
   5   5   6  979.26   24.10
   5  -5  -7    6.42    1.43
  -5  -5  -7   10.71    1.23
  -5  -5   7    9.93    1.60
   5   5   7    8.77    1.56
   5   5   8  315.06   14.77
   5  -5  -8  321.98    9.57
  -5  -5  -8  312.15    8.78
   5  -5  -8  315.47    9.18
   5  -5  -8  298.46   10.23
   5   5   8  341.73   10.70
  -5  -5  -8  315.54    9.06
  -5  -5   8  320.81   10.72
   5   5   9    1.77    1.70
   5  -5   9    2.22    1.61
   5  -5  -9    3.31    1.04
   5  -5  -9    4.31    0.96
  -5  -5   9    3.28    1.22
   5  -5  -9    3.01    0.88
   5   5   9    3.10    1.16
  -5  -5  -9    3.33    0.92
  -5  -5  -9    3.82    1.01
   5   5  10  777.20   21.83
  -5  -5 -10  771.66   19.79
   5   5  10  772.29   28.12
   5  -5 -10  804.53   20.83
  -5  -5 -10  781.33   20.14
   5  -5 -10  801.77   20.45
  -5  -5  10  780.49   22.04
   5  -5  10  734.09   27.54
   5  -5 -11    1.55    1.05
   5  -5 -11    2.40    1.00
  -5  -5 -11    2.81    1.00
   5   5  11    2.19    1.10
  -5  -5 -11    2.88    1.20
  -5  -5  11    1.61    1.13
   5  -5 -12  676.48   18.86
   5  -5 -12  692.62   18.57
  -5  -5 -12  709.51   18.33
  -5  -5 -12  706.64   17.83
   5  -5 -13   51.50    3.27
  -5  -5 -13   55.32    3.01
   5   5 -13   52.55    3.26
  -5  -5 -13   57.28    3.33
   5  -5 -14  283.25    9.47
   5   5 -14  268.99    9.31
  -5  -5 -14  261.12    8.54
   5   5 -14  271.52    9.32
  -5  -5 -14  290.09    9.12
   5   5 -15    2.79    1.33
  -5  -5 -15    5.79    1.34
  -5  -5 -15    6.37    1.60
   5   5 -15    4.57    1.36
   5  -5 -16   91.38    5.15
   5   5 -16   97.22    4.98
  -5  -5 -16   91.49    4.26
   5   5 -16   97.88    5.09
  -5  -5 -16   97.40    4.81
   5  -5 -17    5.79    1.86
   5   5 -17    4.80    1.50
  -5  -5 -17   10.21    1.63
   5   5 -17    5.60    1.69
  -5  -5 -17    7.93    1.98
   5  -5 -18  169.92    7.57
  -5  -5 -18  176.83    6.49
   5   5 -18  171.82    7.16
  -5  -5 -18  180.91    7.10
   5   5 -18  179.06    7.51
   5   5 -19    3.98    1.43
  -5  -5 -19    4.86    1.36
   5   5 -19    1.08    1.36
   5  -5 -19    2.38    1.71
  -5  -5 -19    5.21    1.73
   5   5 -20   46.29    3.28
  -5  -5 -20   42.40    2.96
  -5  -5 -20   51.94    3.47
   5  -5 -20   51.63    3.82
  -5  -5 -21    0.56    1.33
   5   5 -21    1.80    1.11
   5  -5 -21    2.22    1.60
  -5  -5 -21    2.95    1.80
   5   5 -22    4.82    1.13
   5  -5 -22    5.05    1.55
  -5  -5 -22    3.05    1.21
  -5  -5 -22    4.33    1.58
   5  -5 -23    2.10    1.30
  -5  -5 -23    3.39    1.36
   5  -5 -23   -0.81    1.85
  -5  -5 -24   27.30    2.00
   5  -5 -24   34.85    2.54
  -5  -5 -25    3.93    0.98
   5  -5 -25   -0.77    0.99
   5  -5 -26   31.42    1.67
   5   5 -26   10.83    1.15
  -5  -7   0   18.86    2.83
   5   7   0   19.58    2.15
  -5  -7  -1   31.80    3.58
  -5  -7   1   32.73    3.42
  -5  -7   1   33.06    2.59
  -5  -7   2  230.35    8.18
  -5  -7  -2  264.66   11.40
  -5  -7   2  230.38    9.65
  -5  -7  -2  266.04    8.50
   5   7   2  203.93    8.03
  -5  -7   3  140.59    5.93
  -5  -7  -3  139.08    8.36
  -5  -7  -3  154.51    6.13
  -5  -7   3  148.04    7.01
   5   7   3  145.86    6.13
  -5  -7   4 1614.52   38.96
  -5  -7  -4 1633.19   44.29
  -5  -7  -4 1664.91   38.98
  -5   7  -4 1544.13   35.95
  -5  -7   4 1626.18   40.29
  -5   7  -4 1485.12   35.97
   5   7   4 1698.38   39.46
  -5  -7   5   63.60    3.80
  -5  -7  -5   73.20    6.24
  -5  -7  -5   63.40    2.76
  -5  -7   5   69.62    4.18
  -5  -7  -5   71.92    4.03
   5   7   5   74.30    4.23
   5   7  -6  550.87   14.04
  -5  -7   6  561.83   16.23
  -5  -7  -6  534.26   14.40
   5   7   6  598.48   16.79
  -5  -7   6  610.48   16.56
   5   7   7  123.70    5.83
   5  -7  -7  121.33    4.66
  -5  -7  -7  118.79    4.24
  -5  -7   7  124.93    5.08
   5   7  -7  110.89    3.93
  -5  -7  -7  114.87    4.29
   5  -7  -7  120.11    6.64
  -5  -7   7  125.60    5.70
   5  -7  -8  316.73   12.01
   5   7   8  322.72   11.02
  -5  -7   8  302.32    7.91
  -5  -7  -8  313.86    9.04
  -5  -7  -8  323.18    8.93
   5  -7  -8  292.19    8.94
   5  -7  -8  329.88    9.60
  -5  -7   8  303.42   10.62
  -5  -7  -8  327.57   15.72
   5   7   9   36.54    3.17
  -5  -7   9   36.14    1.52
   5  -7  -9   35.67    2.56
  -5  -7  -9   36.08    2.26
   5  -7  -9   32.70    2.20
  -5  -7  -9   38.30    2.40
  -5  -7  -9   37.53    5.11
  -5  -7   9   38.75    3.14
   5   7  10  809.58   23.22
   5  -7 -10  837.14   21.70
  -5  -7 -10  809.88   20.76
   5  -7 -10  809.15   21.14
  -5  -7 -10  832.56   21.11
  -5  -7  10  780.65   22.73
   5  -7 -11   23.89    2.31
   5  -7 -11   24.00    2.06
  -5  -7 -11   26.07    2.09
  -5  -7 -11   25.76    2.22
   5  -7 -12  778.66   20.67
  -5  -7 -12  718.72   19.45
  -5  -7 -12  757.25   19.91
   5  -7 -13   43.97    3.22
  -5  -7 -13   42.50    2.74
   5   7 -13   39.39    2.86
  -5  -7 -13   44.87    2.99
   5  -7 -14  232.27    8.75
  -5  -7 -14  229.66    7.77
   5   7 -14  243.85    8.46
  -5  -7 -14  229.82    8.13
   5  -7 -15    1.19    1.55
   5   7 -15    4.34    1.36
   5   7 -15    3.23    1.31
  -5  -7 -15    7.21    1.62
  -5  -7 -15    7.78    1.76
  -5  -7 -16   71.78    3.84
   5   7 -16   73.58    4.37
   5   7 -16   71.82    4.16
  -5  -7 -16   75.67    4.24
   5   7 -17   25.08    2.54
  -5  -7 -17   26.06    2.43
   5   7 -17   23.99    2.63
  -5  -7 -17   27.25    2.71
   5   7 -18  111.25    5.37
  -5  -7 -18  124.33    5.20
   5   7 -18  121.03    5.88
  -5  -7 -18  118.09    5.56
   5   7 -19   26.59    2.47
  -5  -7 -19   28.40    2.69
   5   7 -19   27.30    2.81
  -5  -7 -19   33.24    2.88
   5  -7 -19   27.42    3.11
  -5  -7 -20   54.94    3.37
  -5  -7 -20   52.81    3.69
   5  -7 -20   58.48    4.10
  -5  -7 -21    6.90    1.67
   5  -7 -21    9.42    1.97
  -5  -7 -21    9.54    2.06
  -5  -7 -22    3.38    1.36
   5  -7 -22    5.15    1.59
  -5  -7 -22    5.22    1.69
   5  -7 -22    2.31    1.65
   5  -7 -23    1.43    1.49
  -5  -7 -23    3.42    1.12
  -5  -7 -23    4.05    1.26
   5  -7 -23    1.10    1.51
   5  -7 -24   36.11    2.49
  -5  -7 -24   32.14    2.05
   5  -7 -24   33.52    2.56
   5  -7 -25    3.61    1.04
   5  -7 -25    3.53    1.12
   5   7 -25    0.35    0.72
   5  -7 -26   30.56    1.58
   5  -7 -26   16.05    1.36
  -5  -9   0  150.69    4.96
  -5  -9   0  163.92    4.55
  -5  -9   0  155.21    8.83
  -5  -9   0  171.95    6.83
   5   9   0  172.68    7.02
  -5  -9   1  271.32    9.56
  -5  -9  -1  277.65    7.73
  -5  -9  -1  278.12    7.20
   5   9  -1  262.94    7.37
  -5  -9  -1  292.89    9.77
  -5  -9  -1  300.85   13.04
  -5  -9   1  281.46   12.23
   5   9   1  306.71   10.11
  -5  -9  -2  606.06   21.58
  -5  -9   2  637.73   17.51
   5   9  -2  643.62   14.90
  -5  -9  -2  596.01   15.20
  -5  -9  -2  592.67   14.59
  -5  -9   2  576.66   14.59
  -5  -9   2  595.21   20.07
   5   9  -3   96.10    3.24
  -5  -9  -3   96.80    3.56
  -5  -9   3   94.89    4.85
  -5  -9  -3  105.97    7.61
  -5  -9  -3   93.51    2.96
  -5  -9   3   98.23    3.03
  -5   9  -3   88.65    3.25
  -5  -9   3  101.42    6.33
  -5  -9  -3   82.25    4.64
  -5  -9  -4 1452.07   33.12
  -5  -9   4 1461.89   36.30
  -5  -9  -4 1480.60   42.44
   5   9  -4 1528.95   33.62
  -5  -9   4 1485.20   33.21
  -5  -9  -4 1471.69   33.96
  -5  -9  -4 1362.87   36.25
  -5  -9   4 1459.45   38.80
   5   9   4 1478.03   37.01
  -5  -9  -5  137.90    9.37
  -5  -9   5  141.72    6.22
   5   9  -5  134.74    4.40
  -5  -9  -5  136.66    3.98
  -5  -9   5  139.23    4.09
  -5  -9  -5  137.95    4.63
  -5  -9   5  151.01    7.42
   5   9   5  145.27    6.67
  -5  -9   6  273.85    9.56
   5   9  -6  269.27    7.48
   5  -9  -6  257.67    7.97
  -5  -9  -6  249.09   13.65
  -5  -9  -6  256.84    6.81
  -5  -9   6  277.91    6.98
  -5  -9  -6  229.03    7.41
  -5  -9   6  281.58   10.62
   5   9   6  287.23   10.26
   5  -9  -7  199.61    6.73
   5   9   7  213.05    8.71
   5   9  -7  199.08    6.16
  -5  -9  -7  205.79    5.44
  -5  -9   7  211.61    5.59
  -5  -9  -7  184.38    6.38
  -5  -9   7  200.52    7.96
  -5  -9  -7  189.44    6.29
   5  -9  -7  212.20   10.33
   5   9   8  310.23   11.66
  -5  -9   8  319.40   11.02
   5  -9  -8  322.82   13.48
  -5  -9   8  314.86    8.29
  -5  -9  -8  327.75    9.36
   5  -9  -8  332.19    9.87
   5  -9  -9   81.56    3.92
  -5  -9   9   74.58    2.62
  -5  -9  -9   83.09    3.64
   5  -9 -10  742.02   19.52
  -5  -9  10  700.55   17.27
  -5  -9 -10  725.33   18.72
   5  -9 -11   73.37    4.00
  -5  -9 -11   72.11    3.70
  -5  -9 -12  823.12   19.92
   5  -9 -12  800.06   20.88
   5  -9 -13   30.58    2.92
  -5  -9 -13   27.67    2.53
   5   9 -13   31.31    2.55
  -5  -9 -13   38.11    2.83
   5  -9 -14  159.17    7.10
  -5  -9 -14  167.91    6.44
   5   9 -14  173.52    6.88
  -5  -9 -14  179.30    6.79
   5   9 -15   29.81    2.58
  -5  -9 -15   33.43    2.74
   5   9 -15   30.45    2.74
  -5  -9 -15   39.47    3.07
   5  -9 -15   30.86    3.05
  -5  -9 -16   39.88    2.95
   5   9 -16   33.41    2.98
   5   9 -16   34.02    2.75
  -5  -9 -16   40.34    3.19
   5  -9 -16   32.64    3.26
   5  -9 -17    6.96    2.00
   5   9 -17    4.93    1.54
  -5  -9 -17    9.93    1.94
  -5  -9 -17    5.76    2.08
  -5  -9 -18  155.26    6.32
   5   9 -18  163.47    6.85
  -5  -9 -18  152.49    6.46
   5   9 -19    8.64    1.70
  -5  -9 -19    4.66    1.84
  -5  -9 -19    8.99    2.28
  -5  -9 -20   35.02    2.78
  -5  -9 -20   35.13    2.95
   5  -9 -20   34.30    3.34
  -5  -9 -21    4.44    1.66
  -5  -9 -21    8.63    1.88
   5  -9 -21    3.71    1.78
   5  -9 -22    3.27    1.57
  -5  -9 -22    5.16    1.41
  -5  -9 -22    5.42    1.52
   5  -9 -22    3.15    1.60
  -5  -9 -23    9.13    1.35
  -5  -9 -23   12.84    1.61
   5  -9 -23    8.03    1.62
   5  -9 -23    7.41    1.66
  -5  -9 -24   20.42    1.39
   5  -9 -24   22.81    1.92
   5  -9 -24   23.56    1.90
   5  -9 -25    5.32    1.00
   5  -9 -25    5.82    1.01
  -5 -11   0    1.10    1.38
  -5 -11   0    1.72    0.57
   5  11   0    2.37    1.26
  -5 -11   0    1.13    1.07
  -5 -11   0    1.09    1.13
  -5  11   0    2.95    1.06
  -5 -11  -1  171.27    5.35
   5  11  -1  156.36    4.98
  -5 -11  -1  164.16    7.12
  -5 -11   1  162.41    7.12
  -5 -11  -1  169.09    4.79
  -5  11  -1  175.61    6.01
  -5 -11  -1  179.68   10.47
  -5 -11   1  151.76    5.20
  -5 -11   1  182.36   10.11
   5  11   1  178.19    7.59
  -5 -11  -2  300.51   10.75
  -5  11  -2  290.84    8.69
   5  11  -2  316.31    8.14
  -5 -11  -2  306.54    8.43
  -5 -11   2  315.62   10.77
  -5 -11  -2  300.94    7.80
  -5 -11  -2  326.63   15.05
  -5 -11   2  305.01   13.65
   5  11   2  319.69   11.21
  -5 -11  -3  257.02    7.29
  -5 -11   3  234.92    9.10
  -5 -11  -3  239.68    6.54
  -5 -11   3  238.95    6.61
   5  11  -3  240.31    6.87
  -5 -11  -3  255.11   13.49
  -5 -11   3  258.35   11.96
   5  11   3  239.68    9.65
  -5 -11  -4  630.25   24.97
   5  11  -4  711.01   16.79
  -5 -11   4  647.74   19.32
  -5 -11  -4  656.98   17.03
  -5 -11  -4  641.62   16.19
  -5 -11   4  679.91   16.31
  -5 -11   4  645.97   22.38
  -5 -11  -5   57.34    2.91
  -5 -11   5   65.90    4.14
  -5 -11  -5   62.00    2.26
  -5 -11   5   64.74    2.34
  -5 -11  -5   62.96    6.73
   5  11  -5   56.55    2.62
  -5 -11   5   58.11    5.05
   5  11   5   62.14    4.54
   5 -11  -5   45.97    2.56
   5 -11  -6  223.97    7.31
  -5 -11  -6  240.82    7.32
  -5 -11   6  234.13    9.01
  -5 -11  -6  231.11    6.31
  -5 -11   6  239.03    6.44
  -5 -11  -6  227.08    7.11
   5 -11  -7   68.35    3.44
  -5 -11   7   72.79    4.49
  -5 -11   7   75.25    2.67
  -5 -11  -7   74.88    2.56
  -5 -11  -7   67.71    3.45
  -5 -11  -7   66.48    3.24
   5 -11  -7   75.48    6.49
   5 -11  -8  241.68    7.52
  -5 -11   8  245.53    6.05
   5 -11  -9   62.35    3.53
  -5 -11   9   67.11    2.53
  -5 -11  -9   69.65    3.41
  -5 -11  10  543.19   13.09
  -5 -11 -10  523.24   14.39
   5 -11 -10  534.20   15.14
  -5 -11  11   70.39    2.68
  -5 -11 -11   76.05    3.93
  -5 -11 -11   76.11    3.91
   5 -11 -11   72.55    4.10
  -5 -11 -12  414.91   12.17
   5 -11 -12  470.06   13.18
   5 -11 -13    7.65    1.73
   5  11 -13    9.31    1.55
   5 -11 -14    0.92    1.45
   5  11 -14    1.31    1.13
  -5 -11 -14    4.49    1.80
   5  11 -15   17.06    2.11
  -5 -11 -15   13.88    2.46
   5 -11 -15   16.91    2.51
  -5 -11 -16  116.49    5.44
   5  11 -16  121.54    5.67
   5 -11 -16  126.55    6.18
  -5 -11 -17   25.57    2.71
   5  11 -17   25.36    2.49
   5 -11 -17   29.04    3.06
   5 -11 -17   30.32    3.03
  -5 -11 -18   98.99    4.94
   5  11 -18  118.82    5.38
  -5 -11 -18  103.49    5.02
   5 -11 -18  120.04    5.91
   5 -11 -18  117.68    5.83
   5 -11 -19   10.25    2.18
   5  11 -19   10.65    1.67
  -5 -11 -19    9.07    2.07
  -5 -11 -19   11.07    2.16
   5 -11 -19   11.12    2.15
  -5 -11 -20   25.16    2.50
  -5 -11 -20   31.05    2.51
   5 -11 -20   29.99    2.96
   5 -11 -20   30.86    2.84
  -5 -11 -21    6.46    1.67
  -5 -11 -21   11.00    1.74
   5 -11 -21    6.10    1.60
  -5 -11 -22    7.26    1.38
  -5 -11 -22   10.25    1.56
   5 -11 -22    6.39    1.45
  -5 -11 -23    4.58    1.10
   5 -11 -23    4.94    1.19
  -5 -11 -24   16.23    1.16
   5 -11 -24   15.92    1.53
   5 -11 -24   18.53    1.49
   5 -11 -25    2.28    0.64
  -5 -13   0   85.05    3.56
  -5 -13   0   89.58    3.09
  -5 -13   0   75.42    7.13
  -5 -13  -1   18.67    1.78
  -5 -13   1   14.31    1.73
  -5 -13  -1   17.37    1.20
  -5 -13   1   13.81    1.14
  -5  13   1   14.53    1.92
  -5 -13   1   13.38    2.99
  -5 -13  -2  176.58    5.66
  -5 -13  -2  169.09    4.98
  -5  13   2  150.98    6.83
  -5 -13   2  157.55   10.19
  -5 -13  -3   46.38    2.54
  -5 -13  -3   46.90    2.01
  -5 -13   3   38.78    1.95
  -5  13   3   39.17    3.30
  -5 -13   3   46.38    5.24
  -5 -13  -4  264.45    7.76
  -5 -13  -4  251.81    6.91
  -5 -13   4  241.59    6.95
  -5 -13  -5   31.31    2.33
  -5 -13  -5   29.81    1.59
  -5 -13   5   27.32    1.60
  -5 -13  -6  278.32    8.46
  -5 -13  -6  270.23    7.43
  -5 -13   6  277.34    7.55
   5 -13  -6  272.34    8.41
  -5 -13  -7   71.30    3.63
  -5 -13  -7   70.81    2.67
  -5 -13   7   72.84    2.78
   5 -13  -7   73.36    3.55
  -5 -13  -8  266.41    7.17
  -5 -13  -8  266.27    8.50
  -5 -13  -8  257.56    8.19
  -5 -13   8  261.73    7.33
   5 -13  -8  262.65    8.59
  -5 -13  -9   31.87    2.71
  -5 -13   9   34.41    1.80
  -5 -13  -9   39.58    2.61
   5 -13  -9   32.81    2.51
  -5 -13  10  468.18   12.26
  -5 -13 -10  474.26   13.32
   5 -13 -10  509.02   14.21
   5 -13 -11   13.38    1.75
  -5 -13  11   15.37    1.21
  -5 -13 -11   16.76    2.16
   5 -13 -11   13.68    1.91
  -5 -13 -12  105.48    4.79
   5 -13 -12  106.82    5.35
   5 -13 -12  112.84    5.08
   5 -13 -13    4.85    1.60
  -5 -13 -13    0.73    2.13
   5  13 -13    4.12    1.18
  -5 -13 -13    6.81    1.94
   5 -13 -13    3.42    1.37
  -5 -13 -14   98.82    4.96
   5  13 -14   92.04    4.68
  -5 -13 -14   90.54    4.50
   5 -13 -14  103.65    5.24
   5 -13 -14   96.30    4.77
   5 -13 -15    8.28    1.87
  -5 -13 -15    7.91    2.32
   5  13 -15    9.14    1.59
  -5 -13 -15   13.74    2.20
   5 -13 -15    7.27    1.63
  -5 -13 -16  137.81    5.84
   5  13 -16  133.45    5.75
  -5 -13 -16  130.77    5.47
   5 -13 -16  138.02    6.34
   5 -13 -16  136.67    6.01
  -5 -13 -17   18.14    2.43
   5  13 -17   19.54    2.05
  -5 -13 -17   15.93    2.45
   5 -13 -17   17.88    2.50
   5 -13 -17   17.68    2.25
  -5 -13 -18   37.72    3.17
   5  13 -18   42.72    2.82
   5 -13 -18   45.74    3.58
   5 -13 -18   40.53    3.06
  -5 -13 -19    6.40    1.92
   5 -13 -19    7.09    1.60
   5 -13 -19    4.77    1.82
  -5 -13 -20   19.79    2.22
   5 -13 -20   20.85    2.40
   5 -13 -20   20.68    2.03
  -5 -13 -21    3.51    1.40
   5 -13 -21    2.09    1.37
   5 -13 -21    4.31    1.24
  -5 -13 -22   10.78    1.43
   5 -13 -22    8.57    1.28
   5 -13 -22    6.74    1.35
  -5 -13 -23    5.20    0.96
   5 -13 -23    3.78    1.05
   5 -13 -23    2.12    0.82
   5 -13 -24   20.56    1.38
  -5 -15   0  117.01    4.59
  -5 -15   0  128.35    4.18
  -5 -15  -1    1.74    0.80
  -5 -15   1    0.82    0.74
  -5 -15  -1    2.58    1.42
  -5 -15   1    2.17    1.42
  -5 -15  -2  149.05    5.32
  -5 -15  -2  153.32    4.80
  -5 -15  -3   17.71    1.91
  -5 -15  -3   14.38    1.25
  -5 -15   3   12.78    1.25
  -5 -15  -4  220.51    7.01
   5  15  -4  199.16    6.64
  -5 -15  -4  219.14    6.27
  -5 -15   4  215.59    6.34
   5  15  -5    4.92    1.20
  -5 -15  -5    6.62    1.72
  -5 -15  -5    4.33    0.88
  -5 -15   5    5.84    0.97
  -5 -15  -6  185.55    6.44
   5  15  -6  179.69    6.21
  -5 -15   6  183.68    5.63
  -5 -15  -6  183.14    5.50
   5  15  -7   66.05    3.28
  -5 -15  -7   60.83    2.58
  -5 -15   7   63.69    2.72
  -5 -15  -7   64.81    3.54
  -5 -15  -8  286.17    7.81
  -5 -15   8  278.65    7.98
  -5 -15  -8  286.68    9.06
   5  15  -8  299.67    9.08
   5 -15  -8  279.29    9.03
   5 -15  -9    1.97    1.21
  -5 -15   9    5.21    0.94
  -5 -15  -9    2.93    1.85
  -5 -15 -10   89.97    4.63
  -5 -15  10  104.74    3.66
   5 -15 -10   94.56    4.61
   5 -15 -11   -1.32    1.53
  -5 -15  11    0.33    0.64
  -5 -15 -11    0.19    2.13
  -5 -15  12   61.46    2.66
  -5 -15 -12   59.10    3.87
   5  15 -12   66.63    3.64
  -5 -15 -12   70.19    3.80
   5 -15 -12   67.38    3.96
   5 -15 -13    2.30    1.59
   5  15 -13    3.73    1.15
  -5 -15 -14  185.00    6.76
   5 -15 -14  165.99    6.31
   5 -15 -14  187.09    7.27
   5 -15 -15    4.34    1.78
   5 -15 -15    6.71    1.45
   5 -15 -16   49.72    3.51
  -5 -15 -16   52.63    3.31
   5 -15 -16   45.86    2.89
  -5 -15 -17    7.33    2.06
   5 -15 -17    8.12    1.48
   5 -15 -17    6.09    1.76
  -5 -15 -18   33.30    2.84
   5 -15 -18   30.88    2.82
   5 -15 -18   27.30    2.17
  -5 -15 -19    5.52    1.65
   5 -15 -19    7.49    1.29
   5 -15 -19    5.68    1.67
  -5 -15 -20   12.17    1.70
   5 -15 -20   10.59    1.69
   5 -15 -20    8.10    1.29
  -5 -15 -21    3.44    1.19
   5 -15 -21    3.83    1.16
   5 -15 -21    3.12    0.82
   5 -15 -22   15.82    1.41
  -5 -15 -22   19.55    1.43
  -5 -15 -23    3.73    0.67
   5 -15 -23    3.24    0.69
  -5 -17   0  114.72    4.54
   5  17   0  113.48    4.26
  -5 -17   0  115.14    4.12
  -5 -17   1   19.42    1.54
  -5 -17  -1   17.64    1.96
   5  17   1   17.36    1.65
  -5 -17  -1   18.54    1.53
   5  17  -1   17.63    1.63
   5  17   2   99.29    4.05
   5  17  -2  111.50    4.26
  -5 -17  -2  105.09    3.84
  -5 -17  -2  112.00    4.42
  -5 -17  -3   10.27    1.86
  -5 -17  -3    9.87    1.14
  -5 -17   3    8.21    1.16
   5  17  -3    9.15    1.34
   5  17  -4  171.28    5.91
  -5 -17  -4  179.23    6.06
  -5 -17  -4  164.95    5.34
  -5 -17   4  164.36    5.43
   5  17  -5   70.61    3.52
  -5 -17  -5   70.57    2.99
  -5 -17   5   82.43    3.27
  -5 -17  -5   75.06    3.67
  -5 -17  -6  118.88    4.99
   5  17  -6  116.04    4.84
  -5 -17  -6  123.43    4.14
  -5 -17   6  115.44    4.25
   5  17  -7    3.80    1.17
  -5 -17  -7    7.32    1.84
  -5 -17  -7    6.01    0.97
  -5 -17   7    6.34    1.10
   5  17  -8   72.65    3.76
  -5 -17  -8   70.74    3.88
  -5 -17  -8   68.92    2.82
  -5 -17   8   73.00    3.06
  -5 -17   9    1.74    0.83
  -5 -17  -9    4.58    2.01
   5 -17  -9    2.07    1.08
  -5 -17 -10   60.89    3.69
  -5 -17  10   57.58    2.65
   5 -17 -10   57.97    3.35
  -5 -17 -11   13.32    2.33
  -5 -17  11    9.74    1.15
   5 -17 -11   11.10    1.71
  -5 -17  12  170.08    5.36
  -5 -17 -12  174.39    6.74
   5 -17 -12  168.94    6.52
  -5 -17 -13    4.35    2.06
  -5 -17  13    5.16    0.83
   5 -17 -13    5.09    1.52
  -5 -17 -14   88.28    4.52
   5 -17 -14   86.04    4.33
  -5 -17 -15   12.13    2.29
   5 -17 -15   12.08    1.80
   5 -17 -16   26.05    2.33
   5 -17 -17    4.02    1.40
   5 -17 -18   37.37    2.48
  -5 -17 -19    3.37    1.30
   5 -17 -19    3.52    1.07
  -5 -17 -20   16.22    1.56
   5 -17 -20   17.68    1.49
  -5 -17 -21    2.02    0.88
   5 -17 -21    1.67    0.75
  -5 -17 -22    9.77    0.90
   5  19   0   51.28    2.77
  -5 -19   0   51.69    2.64
   5  19  -1   29.90    2.17
  -5 -19  -1   24.38    1.83
  -5 -19   1   29.21    1.97
   5  19   1   26.00    1.99
   5  19  -2   73.38    3.49
  -5 -19  -2   76.17    3.57
   5  19   2   68.35    3.32
  -5 -19  -2   74.97    3.16
   5  19  -3   12.30    1.63
   5  19   3   16.06    1.77
  -5 -19  -3   12.66    1.37
  -5 -19  -3   13.80    1.88
  -5 -19  -4  104.61    4.33
  -5 -19  -4   97.74    3.70
  -5 -19   4   89.86    3.80
   5  19  -4   95.38    4.25
  -5 -19  -5   20.15    2.15
   5  19  -5   17.78    1.93
  -5 -19  -5   18.58    1.56
  -5 -19   5   17.63    1.62
  -5 -19  -6   75.33    3.66
   5  19  -6   63.71    3.51
  -5 -19  -6   66.55    2.84
  -5 -19   6   65.94    3.06
   5  19  -7   19.00    2.00
  -5 -19  -7   18.05    1.42
  -5 -19  -7   20.03    2.13
  -5 -19   7   17.45    1.60
  -5 -19  -8   63.82    3.51
  -5 -19   8   64.32    2.88
  -5 -19  -8   55.16    2.49
  -5 -19  -9   27.45    2.54
  -5 -19   9   26.63    1.83
  -5 -19  10  104.60    3.87
  -5 -19 -10  104.32    4.71
  -5 -19  11   14.01    1.30
  -5 -19 -11   19.70    2.37
  -5 -19 -12   98.92    4.63
   5 -19 -12   99.24    4.23
  -5 -19  12  107.51    3.74
  -5 -19  13    8.60    0.97
  -5 -19 -13    8.82    1.90
   5 -19 -13    9.32    1.41
  -5 -19 -14   38.09    2.80
   5 -19 -14   29.72    2.16
  -5 -19 -15   14.54    1.91
   5 -19 -15   11.26    1.43
  -5 -19 -16   31.91    2.35
   5 -19 -16   29.44    2.04
  -5 -19 -17    5.36    1.49
   5 -19 -17    5.32    1.03
   5 -19 -18   29.35    1.93
  -5 -19 -18   37.47    2.19
   5 -19 -19    1.09    0.75
   5  21   0   16.49    1.83
  -5 -21   0   15.42    1.62
   5  21  -1   40.99    2.63
   5  21   1   35.50    2.44
  -5 -21   1   40.73    2.35
  -5 -21  -1   42.98    2.37
  -5 -21  -2   65.49    3.05
   5  21  -2   69.49    3.45
   5  21   2   71.22    3.37
   5  21  -3   28.41    2.33
  -5 -21  -3   28.18    1.86
   5  21   3   31.70    2.21
   5  21  -4   40.14    2.65
   5  21   4   42.80    2.61
  -5 -21   4   41.38    2.44
  -5 -21  -4   39.69    2.20
  -5 -21  -4   43.35    2.66
   5  21  -5   12.31    1.72
   5  21   5   15.05    1.78
  -5 -21  -5   15.92    1.89
  -5 -21   5   13.93    1.53
  -5 -21  -5   11.55    1.31
  -5 -21  -6   65.46    3.35
   5  21  -6   61.12    3.46
  -5 -21   6   63.87    3.01
   5  21   6   74.64    3.41
  -5 -21  -6   62.63    2.74
  -5 -21  -7   19.28    2.13
  -5 -21  -7   23.77    1.58
  -5 -21   7   24.74    1.79
  -5 -21  -8   66.48    3.38
  -5 -21  -8   61.45    2.54
  -5 -21   8   64.95    2.90
  -5 -21  -9    9.46    1.76
  -5 -21   9   10.02    1.20
  -5 -21 -10   73.38    3.59
  -5 -21  10   75.10    3.06
  -5 -21 -11    3.10    1.43
  -5 -21  11    1.61    0.73
  -5 -21  12   55.38    2.36
  -5 -21 -12   53.64    2.95
  -5 -21 -13    8.31    1.55
  -5 -21 -14   32.19    2.22
  -5 -21 -15    7.91    1.39
  -5 -21 -16   34.09    2.08
  -5 -21 -17    5.40    1.19
  -5 -21 -18   16.86    1.26
  -5 -21 -19    4.16    0.68
   5  23   0   35.55    2.45
  -5 -23   0   41.30    2.30
   5  23  -1   22.21    2.01
  -5 -23   1   22.17    1.79
  -5 -23  -1   23.64    1.77
   5  23   1   22.88    1.96
   5  23   2   12.72    1.57
  -5 -23   2   11.00    1.46
  -5 -23  -2   11.32    1.33
   5  23  -2   11.79    1.58
   5  23  -3    6.53    1.41
  -5 -23  -3    8.60    1.17
   5  23   3    8.31    1.40
   5  23  -4   38.55    2.56
  -5 -23   4   41.27    2.32
  -5 -23  -4   39.16    2.09
   5  23   4   38.34    2.41
   5  23   5    2.14    1.11
   5  23  -5    0.04    1.15
  -5 -23  -5    0.67    0.76
  -5 -23   5    2.06    0.99
   5  23   6   43.68    2.50
  -5 -23  -6   40.25    2.00
  -5 -23   6   44.65    2.32
  -5 -23  -7    8.68    0.95
   5  23   7   10.15    1.39
  -5 -23  -7   11.96    1.53
  -5 -23   7   11.12    1.23
  -5 -23  -8   42.30    2.41
  -5 -23   8   45.38    2.26
   5  23   8   49.29    2.53
  -5 -23  -9    7.00    1.30
  -5 -23   9    3.97    0.89
   5  23   9    6.92    1.17
  -5 -23 -10   43.70    2.39
   5  23  10   46.15    2.44
  -5 -23  10   46.09    2.12
   5  23  11    3.06    0.99
  -5 -23 -11    2.66    1.10
  -5 -23  11    0.66    0.52
   5  23  12   39.73    2.12
  -5 -23 -12   37.41    2.09
  -5 -23  12   36.37    1.68
   5 -23  12   39.28    1.83
   5  23  13    4.99    0.94
  -5 -23 -13    3.46    1.01
   5  23  14   36.09    1.84
  -5 -23 -14   35.97    1.87
  -5 -23 -15   11.36    1.11
   5  23  15   10.57    0.98
  -5 -23 -16   12.30    0.98
   5  23  16   11.70    0.90
   5  23  17    1.32    0.41
   5  25   0    8.30    1.32
  -5 -25   0    9.73    1.13
   5  25   1    2.39    1.02
  -5 -25  -1    2.07    0.84
  -5 -25   1    2.96    0.98
   5  25  -1    1.55    1.03
  -5 -25   2   34.45    1.98
   5  25  -2   32.18    2.18
   5  25   2   30.19    2.03
  -5 -25  -2   30.34    1.77
   5  25  -3    9.81    1.38
   5  25   3    8.78    1.28
  -5 -25  -3    9.62    1.07
   5  25   4   15.29    1.50
  -5 -25  -4   13.44    1.19
  -5 -25   4   14.68    1.39
   5  25   5    1.79    0.95
  -5 -25  -5    1.56    0.63
  -5 -25   5    1.82    0.80
  -5 -25  -6   28.03    1.47
  -5 -25   6   30.81    1.76
   5  25   6   30.86    1.93
  -5 -25   7    9.66    1.06
   5  25   7    9.43    1.21
  -5 -25  -7    8.31    0.76
   5  25   8   28.19    1.81
  -5 -25   8   27.52    1.55
  -5 -25   9    4.22    0.70
   5  25   9    3.65    0.90
  -5 -25  10   30.71    1.52
   5  25  10   31.69    1.78
   5 -25  10   38.06    1.74
  -5 -25  11    0.90    0.40
   5 -25  11    1.13    0.45
   5  25  11    0.66    0.62
   5  25  12   30.33    1.57
   5  25  13   10.79    0.88
   5  25  14    6.44    0.65
   5  27   0   15.81    1.39
  -5 -27   0   17.52    1.20
   5  27   1    1.42    0.73
  -5 -27  -1    1.94    0.61
  -5 -27   1    2.07    0.71
   5  27   2   11.83    1.20
  -5 -27  -2   11.59    0.99
  -5 -27   2   12.30    1.06
   5  27   3    3.37    0.79
  -5 -27  -3    3.25    0.62
   5  27   4   15.86    1.27
  -5 -27  -4   15.36    1.00
  -5 -27   4   15.26    1.11
   5  27   5    2.15    0.72
  -5 -27  -5    1.80    0.45
  -5 -27   5    2.37    0.62
   5 -27  -5    2.33    0.51
  -5 -27   6   16.89    1.08
   5  27   6   14.69    1.21
   5  27   7    8.68    0.96
  -5 -27   7    9.44    0.81
   5 -27   7   10.97    0.88
   5  27   8   22.37    1.34
  -5 -27   8   23.17    1.17
   5 -27   8   26.56    1.29
   5  27   9    3.10    0.58
  -5 -27   9    3.90    0.47
   5  27  10   12.56    0.87
   5 -29   0   11.55    0.73
  -5 -29   0   10.69    0.72
  -5 -29   1    2.02    0.40
  -5 -29  -1    2.40    0.40
   5 -29  -1    2.12    0.38
   5 -29   1    2.59    0.47
  -5 -29   2    8.86    0.65
   5 -29   2    9.58    0.67
  -5 -29   4    3.89    0.45
   5 -29   4    5.82    0.54
   6   0   0  536.71   16.67
  -6   0   0  513.08   14.28
   6   0   1   -0.36    1.43
   6   0  -1   -0.42    1.05
  -6   0  -1    0.18    0.92
   6   0   2  909.82   27.08
   6   0  -2  903.21   24.85
  -6   0  -2  944.37   23.41
   6   0   3   -0.66    1.54
  -6   0  -3    0.03    0.77
   6   0  -3    0.19    0.83
  -6   0  -4  649.13   16.65
   6   0   4  628.15   21.36
   6   0  -4  627.66   16.50
   6   0   5    0.40    1.55
  -6   0  -5    0.20    0.68
   6   0   6 1575.40   46.59
  -6   0  -6 1694.81   40.21
  -6   0  -8  424.35   11.05
  -6   0  -9    0.09    0.48
   6   0   9    0.56    1.60
   6   0  10   95.96    8.13
  -6   0 -10   90.78    3.41
  -6   0 -10   90.50    3.55
   6   0 -11    0.22    0.78
  -6   0 -11    0.13    0.48
  -6   0 -11    1.52    0.82
   6   0 -12  534.22   14.86
  -6   0 -12  512.68   14.03
   6   0 -13    0.51    1.19
   6   0 -13   -0.42    1.07
  -6   0 -13    1.51    0.97
   6   0 -14  232.92    8.55
  -6   0 -14  224.47    7.45
   6   0 -15    0.26    1.33
  -6   0 -15    0.66    1.05
   6   0 -16   99.82    5.31
  -6   0 -16  102.63    4.53
   6   0 -17   -0.07    1.36
  -6   0 -17    2.45    1.35
   6   0 -18   10.29    2.00
  -6   0 -18   11.37    1.71
   6   0 -19   -0.14    1.52
  -6   0 -19    1.37    1.30
   6   0 -20   56.93    3.90
  -6   0 -20   54.56    3.19
   6   0 -21    0.82    1.29
  -6   0 -21    1.20    1.19
  -6   0 -22   28.05    1.93
   6   0 -22   31.15    2.76
   6   0 -23   -0.44    1.03
   6   0 -24    8.65    1.34
   6   0 -25   -1.44    0.91
   6   0 -25   -0.42    1.22
   6   0 -26   18.19    1.64
   6   2   0   26.70    2.87
  -6  -2   0   26.46    2.23
   6   2   1    1.41    1.31
   6   2  -1    1.67    1.13
  -6   2  -1    1.78    0.93
  -6  -2   1    2.09    1.11
  -6  -2  -1    0.94    1.07
   6   2   2  180.33    8.56
   6   2  -2  166.08    7.06
  -6  -2  -2  177.41    6.15
  -6  -2   2  175.89    6.55
  -6   2  -2  165.05    5.66
   6   2  -3   16.56    1.78
  -6  -2  -3   18.19    1.82
   6  -2   3   13.66    2.60
   6   2   3   16.98    2.83
  -6   2  -3   15.92    1.45
  -6  -2  -4  384.11   11.14
   6   2   4  377.72   14.88
  -6   2  -4  388.03   10.45
   6  -2  -4  388.67   11.53
   6  -2   4  348.95   14.65
   6  -2  -5   17.88    1.56
  -6  -2  -5   16.83    1.78
   6  -2   5   15.67    2.83
   6   2   5   16.09    2.89
  -6   2  -5   16.72    1.36
   6  -2   6 1645.22   48.81
  -6   2  -6 1797.08   41.71
  -6  -2  -6 1856.12   42.99
   6   2   6 1753.67   49.16
   6   2   6 1651.36   43.07
  -6   2  -7   17.77    1.25
   6   2   7   23.90    2.13
  -6  -2  -8  231.63    6.61
  -6   2  -8  222.71    6.64
   6  -2   8  239.08   12.64
  -6  -2  -8  228.56    6.81
   6   2   8  257.01    8.19
  -6   2  -9   21.26    1.45
  -6  -2  -9   22.41    1.42
   6   2   9   18.72    3.73
  -6  -2  -9   18.37    1.45
   6  -2   9   20.94    3.79
   6  -2  -9   25.02    1.89
  -6  -2  -9   23.48    1.66
   6   2   9   19.42    1.97
  -6   2 -10  235.95    7.02
   6  -2  10  217.08   13.05
  -6  -2 -10  238.35    7.04
  -6  -2 -10  244.22    7.01
   6  -2 -10  251.11    7.91
   6   2  10  239.17   13.61
  -6  -2 -10  251.13    7.47
   6   2  10  243.51    8.37
  -6  -2 -11   41.60    2.25
   6  -2 -11   39.78    2.71
  -6  -2 -11   43.94    2.17
  -6  -2 -11   45.36    2.58
  -6  -2 -12  423.79   11.71
   6  -2 -12  457.24   13.04
  -6  -2 -12  443.06   11.67
  -6  -2 -12  435.33   12.30
   6  -2 -13   17.99    2.16
  -6  -2 -13   21.66    1.69
   6  -2 -13   19.87    2.12
  -6  -2 -13   23.94    2.08
   6  -2 -14  208.55    8.08
  -6  -2 -14  206.65    6.73
   6   2 -14  213.79    8.06
   6  -2 -14  220.93    8.05
   6   2 -14  202.03    7.80
  -6  -2 -14  222.69    7.37
   6  -2 -15   57.20    3.90
   6   2 -15   59.16    3.83
  -6  -2 -15   51.91    2.90
   6  -2 -15   53.20    3.74
   6   2 -15   54.25    3.70
  -6   2 -15   55.72    2.95
  -6  -2 -15   59.55    3.35
   6   2 -16  112.84    5.64
   6  -2 -16  115.01    5.81
  -6  -2 -16  111.01    4.47
   6  -2 -16  112.52    5.63
   6   2 -16  117.14    5.67
  -6   2 -16  110.19    4.56
  -6  -2 -16  116.54    5.06
   6  -2 -17   89.93    5.12
   6   2 -17   81.04    4.85
  -6  -2 -17   78.04    3.67
   6  -2 -17   81.30    4.84
   6   2 -17   88.36    4.93
  -6   2 -17   80.41    3.79
  -6  -2 -17   87.41    4.31
   6  -2 -18   14.76    2.37
   6   2 -18   15.01    2.29
   6   2 -18   12.31    2.17
  -6  -2 -18   14.89    1.91
   6   2 -19   19.80    2.52
   6   2 -19   20.23    2.68
   6  -2 -19   20.28    2.58
  -6  -2 -19   17.30    2.16
  -6  -2 -20   91.21    4.47
   6   2 -20   97.67    5.21
   6  -2 -20  102.74    5.40
   6   2 -21   17.96    2.27
  -6  -2 -21   17.35    2.08
   6  -2 -21   17.27    2.39
   6  -2 -22    0.58    1.36
   6   2 -22    0.43    1.08
  -6  -2 -22    2.25    1.16
   6   2 -23    7.42    1.40
   6  -2 -23    7.73    1.63
  -6  -2 -23    7.18    1.24
   6  -2 -24   29.82    2.26
   6   2 -24   28.38    2.04
   6  -2 -25    1.11    0.92
   6  -2 -25    1.00    1.14
   6  -2 -26    9.87    0.96
   6  -2 -26    8.16    1.23
  -6  -4   0  199.30    7.36
   6   4   0  228.98    9.30
  -6  -4   0  215.80    9.19
  -6  -4   1    6.07    1.71
  -6  -4  -1   10.34    2.14
   6   4  -1   11.51    2.02
   6   4   1    6.34    1.79
  -6  -4   1    6.62    1.41
  -6  -4  -1   10.32    1.62
   6   4   2  147.79    7.96
  -6  -4  -2  139.47    5.67
  -6  -4  -2  150.02    7.97
  -6  -4  -3    1.15    1.34
   6   4   3   -0.12    1.39
  -6   4  -3    1.58    0.68
  -6  -4  -3    1.83    1.10
  -6   4  -4  324.54    8.74
   6   4   4  306.96   13.51
  -6  -4  -4  343.22   10.29
   6   4   4  315.97   10.25
  -6  -4   4  307.94   10.45
   6   4   5   80.17    6.39
  -6   4  -5   85.63    2.93
  -6  -4  -5   86.73    4.23
   6   4   5   90.63    4.40
   6   4   6  626.23   23.18
  -6  -4  -6  695.52   18.58
  -6  -4   6  657.68   19.02
   6   4   6  669.52   18.56
   6   4   7   31.60    4.49
  -6   4  -7   37.18    1.90
  -6  -4  -7   40.09    2.06
   6  -4  -7   37.38    2.36
  -6  -4  -7   37.38    2.08
  -6  -4   7   39.02    3.14
   6   4   7   42.41    2.98
  -6   4  -8   97.53    3.58
  -6  -4  -8   99.86    3.49
  -6  -4  -8  101.54    3.73
   6  -4  -8  107.94    4.14
  -6  -4  -8  102.07    3.87
  -6  -4   8  103.67    5.43
   6   4   8  107.38    5.06
   6  -4   8   96.10    7.76
  -6  -4  -9   12.79    1.09
   6  -4   9   12.59    3.01
   6   4   9   14.60    3.28
   6  -4  -9   11.67    1.59
   6  -4  -9   11.58    1.42
  -6  -4  -9    9.88    1.33
  -6  -4   9   10.65    1.90
  -6  -4  -9   14.04    1.51
   6   4   9   15.78    1.94
  -6  -4 -10  429.98   11.11
   6  -4 -10  422.94   12.57
  -6  -4 -10  415.17   11.41
   6  -4  10  379.35   18.42
   6  -4 -10  408.78   12.13
  -6  -4  10  425.03   14.15
  -6  -4 -10  429.99   11.79
   6   4  10  417.86   13.29
  -6  -4 -11    1.00    0.53
   6  -4 -11    1.84    1.01
   6  -4 -11    1.63    1.16
  -6  -4  11    1.20    1.20
  -6  -4 -11    2.03    0.96
  -6  -4 -11    2.95    1.16
   6  -4 -12  497.61   15.44
  -6  -4 -12  527.52   14.22
   6  -4 -12  536.86   15.30
  -6  -4 -12  547.31   13.83
  -6  -4 -12  541.39   14.81
  -6  -4 -13   16.77    1.70
   6  -4 -13   16.08    1.94
   6   4 -13   15.51    1.92
  -6  -4 -13   18.54    1.95
  -6  -4 -14   71.93    3.48
   6  -4 -14   73.41    4.22
   6   4 -14   73.16    4.17
  -6  -4 -14   74.42    3.83
  -6  -4 -15   13.80    1.80
   6  -4 -15   11.16    1.89
   6   4 -15    8.17    1.76
   6   4 -15   12.01    2.00
  -6  -4 -15   17.33    2.04
   6   4 -16  184.56    7.51
   6  -4 -16  168.27    7.58
  -6  -4 -16  174.83    6.41
   6  -4 -16  172.87    7.46
   6   4 -16  186.07    7.57
  -6  -4 -16  191.67    6.96
   6   4 -17   18.03    2.40
   6   4 -17   15.54    2.38
  -6  -4 -17   14.48    2.00
  -6  -4 -17   20.34    2.32
   6  -4 -17   18.00    2.63
   6  -4 -18   54.16    4.16
  -6  -4 -18   56.61    3.28
   6   4 -18   56.28    4.00
   6   4 -18   57.65    4.11
  -6  -4 -18   67.92    3.87
   6  -4 -19   15.69    2.45
  -6  -4 -19   13.65    1.88
   6   4 -19   12.83    2.09
   6   4 -19   14.34    2.35
  -6  -4 -19   14.00    2.21
  -6  -4 -20   90.70    3.95
   6   4 -20   92.53    5.10
   6   4 -20   93.28    4.92
  -6  -4 -20   90.67    4.49
   6  -4 -20   94.52    5.23
   6   4 -21   50.61    3.33
  -6  -4 -21   48.05    3.09
   6  -4 -21   45.88    3.54
   6  -4 -22    0.92    1.41
   6   4 -22    0.39    0.99
  -6  -4 -22    4.15    1.38
   6  -4 -23    5.52    1.43
   6   4 -23    5.03    1.12
  -6  -4 -23    6.14    1.31
  -6  -4 -24   12.11    1.30
   6  -4 -24   13.23    1.63
   6  -4 -25    1.20    0.94
   6  -4 -26   12.31    1.08
   6   4 -26    4.51    0.90
  -6  -6   0   26.04    2.46
  -6  -6   0   32.41    3.50
  -6  -6  -1   68.60    3.93
  -6  -6   1   71.06    5.08
  -6  -6  -1   78.04    5.69
   6   6   2  620.99   21.01
  -6  -6   2  598.44   17.42
  -6  -6   2  591.23   19.14
  -6  -6  -2  657.84   17.56
   6   6   2  617.59   17.72
  -6  -6  -2  616.13   21.06
  -6  -6   3   89.77    4.63
  -6  -6   3   93.69    5.28
  -6  -6  -3   90.33    4.51
  -6  -6  -3   91.86    6.67
  -6   6  -3   76.73    3.25
   6   6   3   90.54    4.62
   6   6   3   90.86    6.55
  -6  -6  -4 1321.61   38.03
  -6  -6  -4 1250.98   30.51
  -6  -6  -4 1308.66   32.76
  -6  -6   4 1367.43   33.78
   6   6   4 1326.04   37.98
   6   6   4 1292.00   33.03
  -6   6  -4 1237.35   30.32
  -6  -6   4 1355.85   33.29
  -6   6  -5   24.27    1.47
  -6  -6  -5   24.50    1.67
  -6  -6   5   22.03    1.19
  -6  -6  -5   27.59    2.49
   6   6   5   27.49    3.92
  -6  -6  -5   26.30    1.66
   6   6   5   27.81    2.61
  -6  -6   5   22.73    2.52
  -6  -6  -5   25.29    3.91
  -6  -6   5   23.94    2.22
  -6   6  -6  292.06    7.92
  -6  -6   6  278.44    7.38
   6   6  -6  279.99    7.77
   6  -6  -6  287.09    8.61
   6   6   6  303.40   14.18
  -6  -6  -6  292.82    8.09
  -6  -6  -6  286.20    9.84
  -6  -6  -6  266.97    7.85
   6   6   6  305.62   10.20
  -6  -6   6  296.62   10.21
  -6  -6  -6  287.48   14.07
  -6  -6   7   41.06    1.65
  -6  -6  -7   36.02    2.18
   6  -6  -7   38.21    2.48
   6   6   7   46.08    5.33
  -6  -6  -7   34.35    2.11
   6  -6  -7   40.43    3.33
   6   6   7   36.39    3.05
  -6  -6   7   41.01    3.25
  -6  -6  -8   45.65    2.05
  -6  -6   8   40.54    1.70
  -6  -6  -8   44.63    2.40
  -6  -6  -8   42.75    2.51
   6  -6  -8   41.41    2.42
  -6  -6   8   41.23    3.36
   6   6   8   44.83    3.42
   6  -6  -8   46.79    2.84
   6  -6  -9   25.47    2.22
  -6  -6   9   18.10    1.09
   6  -6  -9   23.05    1.89
  -6  -6  -9   21.84    1.84
   6  -6   9   22.82    3.99
  -6  -6  -9   23.76    1.99
  -6  -6   9   24.71    2.64
   6   6   9   24.02    2.60
  -6  -6  -9   24.08    1.45
  -6  -6 -10  522.74   13.86
   6  -6 -10  511.74   14.82
   6  -6 -10  481.06   14.22
  -6  -6 -10  538.95   14.10
  -6  -6  10  499.75   16.17
   6   6  10  513.47   16.17
   6  -6 -11   30.82    2.64
  -6  -6 -11   33.49    2.32
   6  -6 -11   28.33    2.28
  -6  -6 -11   33.59    2.46
   6   6  11   27.16    2.88
  -6  -6 -12  450.05   12.87
   6  -6 -12  469.39   13.69
   6  -6 -12  470.26   14.18
  -6  -6 -12  467.79   13.24
   6  -6 -13   35.82    3.04
  -6  -6 -13   36.59    2.52
   6  -6 -13   31.59    2.70
  -6  -6 -13   39.97    2.77
   6  -6 -14   34.82    3.11
  -6  -6 -14   36.38    2.56
   6  -6 -14   36.59    2.93
   6   6 -14   34.69    2.88
  -6  -6 -14   35.97    2.79
   6  -6 -15   16.85    2.49
  -6  -6 -15   16.87    2.27
   6   6 -15   22.23    2.40
   6   6 -15   22.45    2.53
  -6  -6 -15   27.81    2.60
   6   6 -16  370.25   12.30
  -6  -6 -16  372.89   11.33
   6   6 -16  377.38   12.44
  -6  -6 -16  392.06   11.84
  -6  -6 -17   97.71    4.64
   6   6 -17  102.56    5.32
   6   6 -17  112.22    5.61
  -6  -6 -17  103.02    5.02
   6   6 -18   44.05    3.40
  -6  -6 -18   44.85    3.04
   6   6 -18   44.14    3.55
  -6  -6 -18   45.04    3.39
   6   6 -19   15.93    2.09
  -6  -6 -19   16.67    2.15
   6   6 -19   16.63    2.35
  -6  -6 -19   18.57    2.46
   6  -6 -19   19.09    2.61
   6   6 -20   94.98    4.74
   6   6 -20   95.72    5.16
  -6  -6 -20   90.95    4.16
  -6  -6 -20   91.14    4.54
   6  -6 -20   98.78    5.26
   6   6 -21   12.76    1.71
   6  -6 -21   12.81    2.17
  -6  -6 -21   12.71    1.73
  -6  -6 -21   12.70    1.92
   6  -6 -22    1.64    1.43
  -6  -6 -22    1.46    1.06
  -6  -6 -22    4.23    1.38
   6  -6 -23    1.62    1.47
   6  -6 -23    3.67    1.29
   6  -6 -24   12.85    1.69
   6  -6 -24   12.85    1.80
   6  -6 -25    2.01    0.94
   6  -6 -25    1.93    1.04
   6  -6 -26    7.93    0.98
  -6  -8   0    7.15    1.19
  -6  -8   0    8.49    0.80
  -6  -8   0    6.39    1.94
  -6  -8   1  121.02    4.12
  -6  -8   1  126.85    5.88
  -6  -8  -1  133.25    8.12
  -6  -8  -1  126.02    4.20
   6   8  -1  119.08    3.79
  -6  -8   1  132.17    7.63
  -6  -8  -1  125.49    3.70
  -6  -8  -2  419.12   12.85
  -6  -8   2  392.70   12.79
  -6  -8  -2  396.15    9.95
   6   8  -2  412.86   10.18
  -6  -8   2  408.97   14.90
  -6  -8   2  383.24    9.96
  -6  -8  -2  372.57   15.94
   6   8   2  395.25   12.94
  -6  -8  -3   73.61    6.41
  -6  -8  -3   68.01    2.40
  -6  -8   3   78.80    5.29
  -6  -8   3   72.22    2.48
  -6  -8  -3   68.49    4.16
   6   8  -3   69.48    2.63
  -6  -8   3   81.24    4.50
   6   8   3   66.30    4.21
  -6  -8  -4  909.88   30.04
  -6  -8   4  971.19   25.05
   6   8  -4  929.51   21.92
  -6  -8  -4  912.88   21.52
  -6  -8   4  949.14   21.64
  -6  -8  -4  868.44   24.49
  -6   8  -4  872.92   21.45
  -6  -8   4  983.80   26.55
  -6   8  -4  847.94   21.51
   6   8   4  949.57   25.24
  -6  -8  -5   21.55    1.76
  -6  -8   5   21.23    2.47
   6   8  -5   20.27    1.37
  -6  -8  -5   22.36    3.92
  -6  -8   5   20.82    1.21
  -6  -8   5   22.46    2.51
  -6  -8  -5   22.78    2.47
  -6  -8  -5   20.16    1.12
   6   8   5   21.72    2.52
  -6  -8  -6  296.70    8.51
  -6  -8   6  300.80    7.79
  -6  -8  -6  310.77   15.26
  -6  -8   6  289.49   10.48
  -6  -8  -6  291.37    7.65
  -6  -8   6  298.61   10.50
   6  -8  -6  296.78    8.95
   6   8  -6  304.23    8.26
   6   8   6  293.12   10.84
  -6  -8  -7   44.27    5.58
  -6  -8  -7   44.02    2.45
  -6  -8   7   39.57    3.28
   6   8  -7   38.50    2.09
   6  -8  -7   40.63    2.58
  -6  -8  -7   40.92    1.66
  -6  -8   7   39.89    1.74
  -6  -8  -7   39.33    2.29
   6   8   7   44.22    3.65
  -6  -8   8   81.63    4.81
  -6  -8  -8   83.26    3.52
  -6  -8   8   82.28    2.64
   6  -8  -8   89.30    3.99
  -6  -8  -8   76.67    3.39
   6   8   8   77.95    4.95
  -6  -8   9   59.50    4.21
   6  -8  -9   66.59    3.60
  -6  -8  -9   57.75    3.10
   6  -8  -9   57.07    3.02
  -6  -8   9   60.08    2.25
  -6  -8  -9   59.19    3.12
   6  -8 -10  417.49   12.43
  -6  -8  10  394.17   10.26
  -6  -8 -10  391.28   11.68
   6  -8 -11   44.97    3.22
  -6  -8 -11   41.78    2.92
  -6  -8 -11   49.40    3.07
   6  -8 -12  421.74   13.34
  -6  -8 -12  434.88   12.40
  -6  -8 -12  428.79   12.56
  -6  -8 -13   52.29    3.41
   6  -8 -13   65.51    4.12
  -6  -8 -13   61.76    3.65
  -6  -8 -14   70.03    3.97
   6  -8 -14   72.39    4.50
   6   8 -14   79.11    4.35
  -6  -8 -14   75.18    4.17
  -6  -8 -15   50.11    3.37
   6   8 -15   49.32    3.51
   6   8 -15   50.66    3.65
   6  -8 -15   53.95    3.93
  -6  -8 -15   56.53    3.67
   6  -8 -16  413.04   13.67
   6   8 -16  419.77   13.12
  -6  -8 -16  428.10   12.40
   6   8 -16  416.18   13.37
  -6  -8 -16  395.37   12.57
   6  -8 -17   11.80    2.45
   6   8 -17   10.60    1.93
  -6  -8 -17   10.32    2.15
   6   8 -17   12.41    2.05
  -6  -8 -17   14.84    2.43
   6   8 -18  105.04    5.11
  -6  -8 -18  100.05    4.80
   6   8 -18  112.61    5.66
  -6  -8 -18  101.32    4.96
   6   8 -19    3.34    1.22
  -6  -8 -19    1.41    1.67
   6   8 -19    1.88    1.30
  -6  -8 -19    5.23    1.96
   6   8 -20  111.38    5.36
  -6  -8 -20  111.20    4.67
  -6  -8 -20   99.72    4.65
  -6  -8 -21   19.44    2.03
  -6  -8 -21   16.78    1.92
   6  -8 -21   13.79    2.32
   6  -8 -22    1.58    1.46
  -6  -8 -22    1.29    1.06
  -6  -8 -22    4.69    1.49
   6  -8 -22   -1.02    1.65
   6  -8 -23    4.09    1.49
  -6  -8 -23    5.99    1.02
   6  -8 -23    3.60    1.38
   6  -8 -24   20.49    1.84
   6  -8 -24   19.99    1.87
   6  -8 -25    0.96    0.77
   6  -8 -25    1.20    0.77
  -6 -10   0  103.37    5.53
  -6 -10   0  103.56    3.90
  -6 -10   0  106.99    7.64
  -6 -10   0  106.56    3.40
  -6 -10   1   28.85    2.85
  -6 -10   1   27.19    1.96
  -6 -10  -1   22.28    1.79
   6  10  -1   32.05    1.64
  -6 -10  -1   26.58    3.98
  -6 -10  -1   22.89    2.64
  -6 -10   1   26.98    3.70
  -6 -10  -1   24.50    1.36
   6  10   1   23.65    2.73
  -6 -10  -2  138.08    9.27
  -6 -10   2  152.94    6.82
   6  10  -2  150.46    4.50
  -6 -10  -2  133.85    4.72
  -6 -10  -2  134.54    4.18
  -6 -10   2  155.07    8.76
  -6 -10   3   53.44    3.89
  -6 -10  -3   60.59    6.15
  -6 -10  -3   57.01    2.70
  -6 -10   3   52.82    2.16
  -6 -10   3   57.65    5.02
   6  10  -3   56.30    2.40
  -6 -10  -3   52.96    3.90
  -6 -10  -3   56.22    2.18
  -6 -10   4  454.16   14.59
  -6 -10  -4  455.12   19.63
   6  10  -4  453.91   11.77
  -6 -10  -4  432.93   12.01
  -6 -10   4  464.13   11.38
  -6 -10  -4  443.35   11.29
  -6 -10   4  445.19   16.39
  -6 -10  -4  440.31   14.55
   6  10   4  454.40   15.07
   6  10  -5    6.26    0.98
  -6 -10   5    7.74    0.84
   6 -10  -5    3.82    0.79
  -6 -10  -5    7.71    2.59
   6  10   5    5.42    1.68
  -6 -10   5    7.40    1.70
  -6 -10  -5    7.05    0.78
   6  10  -6  233.73    6.72
  -6 -10   6  210.00    6.05
  -6 -10   6  224.26    8.95
  -6 -10  -6  223.20    5.98
   6  10  -7   42.41    2.36
  -6 -10   7   39.88    3.47
  -6 -10  -7   47.10    1.89
  -6 -10   7   42.87    1.91
   6 -10  -7   44.40    2.72
  -6 -10  -7   43.68    2.57
   6 -10  -8   46.41    2.87
  -6 -10   8   42.11    1.92
  -6 -10  -8   46.46    2.83
  -6 -10   9   46.56    2.00
  -6 -10  -9   44.34    2.95
   6 -10  -9   42.14    2.95
  -6 -10 -10  361.69   11.00
   6 -10 -10  377.21   11.67
  -6 -10  10  376.72    9.71
   6 -10 -11   32.09    2.78
  -6 -10  11   32.58    1.63
  -6 -10 -11   34.41    2.85
   6 -10 -12  402.33   12.31
  -6 -10 -12  415.52   11.49
   6 -10 -13    3.04    1.42
  -6 -10 -13    1.87    1.84
   6 -10 -14   72.73    4.55
  -6 -10 -14   64.97    4.01
   6  10 -14   72.96    4.18
  -6 -10 -14   69.94    3.97
  -6 -10 -15   83.59    4.50
   6  10 -15   86.09    4.56
  -6 -10 -15   86.84    4.48
   6  10 -15   85.13    4.75
   6 -10 -15   90.92    5.10
   6  10 -16  177.00    7.02
   6  10 -16  188.42    7.51
  -6 -10 -16  177.63    6.78
  -6 -10 -16  167.75    6.74
   6 -10 -16  178.46    7.73
   6 -10 -17    5.01    1.96
   6  10 -17    3.00    1.21
  -6 -10 -17    2.74    1.98
   6  10 -17    2.96    1.41
  -6 -10 -17    8.50    2.17
  -6 -10 -18   64.19    3.72
   6  10 -18   70.38    4.16
  -6 -10 -18   61.55    3.67
   6 -10 -18   66.75    4.38
  -6 -10 -19    8.56    2.00
   6  10 -19    9.25    1.75
   6 -10 -19    9.49    2.15
  -6 -10 -19   13.20    2.10
   6 -10 -19    8.78    2.02
   6  10 -20   80.11    4.23
  -6 -10 -20   82.62    4.08
   6 -10 -20   86.87    4.69
   6 -10 -20   85.29    4.62
  -6 -10 -20   83.00    3.98
  -6 -10 -21   11.33    1.77
   6 -10 -21   12.28    1.92
  -6 -10 -22    2.56    1.15
   6 -10 -22    0.79    1.18
  -6 -10 -23    2.42    0.90
   6 -10 -23    1.24    0.96
   6 -10 -24   14.76    1.48
   6 -10 -24   11.81    1.24
   6 -10 -25    0.88    0.59
  -6 -12   0   17.53    3.43
  -6 -12   0   16.10    1.76
   6  12   0   21.73    1.49
  -6 -12   0   16.00    1.21
  -6 -12   1   32.60    2.22
   6  12  -1   36.03    1.94
  -6 -12  -1   34.25    2.27
  -6 -12  -1   37.32    4.92
  -6 -12  -1   35.14    1.76
  -6 -12   1   33.79    1.72
  -6 -12   1   41.20    4.89
   6  12  -2  114.25    3.97
  -6 -12  -2  114.50    4.23
  -6 -12  -2  112.92    3.70
  -6 -12   2  105.12    7.87
   6  12  -3   60.69    2.74
  -6 -12  -3   61.81    3.01
  -6 -12  -3   61.47    2.42
  -6 -12   3   58.68    2.44
  -6 -12   3   61.51    5.75
  -6 -12  -4  338.95    8.83
  -6 -12  -4  329.23    9.57
  -6 -12   4  322.25    8.86
   6  12  -4  345.93    9.39
   6  12  -5    1.55    0.87
  -6 -12  -5    1.24    0.62
  -6 -12   5    1.41    0.67
  -6 -12  -5    2.23    1.34
  -6 -12  -6  234.42    7.42
  -6 -12  -6  229.49    6.45
  -6 -12   6  226.03    6.53
   6  12  -6  241.29    7.21
   6 -12  -6  229.47    7.45
  -6 -12  -7   43.03    1.93
   6  12  -7   41.75    2.44
  -6 -12  -7   38.27    2.79
  -6 -12   7   39.85    1.96
   6 -12  -7   41.87    2.63
   6  12  -8   81.91    3.70
  -6 -12   8   79.45    2.97
  -6 -12  -8   81.38    2.87
   6 -12  -8   74.42    3.83
  -6 -12   9   23.56    1.49
   6 -12  -9   22.88    2.18
  -6 -12  10  376.67   10.00
  -6 -12 -10  371.08   11.05
   6 -12 -10  391.34   11.82
  -6 -12  11   19.06    1.33
  -6 -12 -11   21.50    2.52
  -6 -12 -11   22.45    2.36
  -6 -12 -12   26.85    2.84
  -6 -12  12   20.88    1.40
   6 -12 -12   30.19    2.74
  -6 -12 -13   35.23    3.14
   6 -12 -13   34.59    3.03
  -6 -12 -14  103.69    4.99
   6  12 -14   95.52    4.88
   6 -12 -14  106.66    5.40
   6 -12 -14   91.66    4.80
  -6 -12 -15   85.16    4.58
   6  12 -15   81.03    4.50
   6 -12 -15   83.17    4.96
   6 -12 -15   87.77    4.64
   6  12 -16   75.59    4.28
  -6 -12 -16   74.86    4.24
   6 -12 -16   75.59    4.62
   6 -12 -16   74.92    4.37
   6 -12 -17   14.25    2.26
   6  12 -17   13.07    1.91
  -6 -12 -17   12.68    2.29
   6 -12 -17   13.77    2.05
  -6 -12 -18   38.93    2.97
   6  12 -18   35.94    2.81
  -6 -12 -18   35.23    2.93
   6 -12 -18   36.56    3.19
   6 -12 -18   37.44    3.03
   6 -12 -19    2.16    1.59
  -6 -12 -19    1.98    1.64
   6  12 -19    1.62    1.00
  -6 -12 -19    6.56    1.89
   6 -12 -19    0.88    1.33
  -6 -12 -20   37.66    2.67
   6 -12 -20   39.39    3.12
   6 -12 -20   38.30    2.75
  -6 -12 -21    5.99    1.45
   6 -12 -21    3.46    1.18
   6 -12 -21    3.82    1.48
  -6 -12 -22    7.87    1.20
   6 -12 -22    6.10    1.14
   6 -12 -22    4.43    1.34
  -6 -12 -23    1.12    0.78
   6 -12 -23   -0.30    0.90
   6 -12 -23    1.40    0.72
   6 -12 -24   15.78    1.25
  -6 -14   0   12.05    1.79
   6  14   0    9.86    1.19
  -6 -14   0    6.92    1.00
   6  14  -1  141.84    4.82
  -6 -14  -1  141.90    5.11
  -6 -14  -1  150.28    4.63
  -6 -14   1  140.36    4.61
  -6 -14  -2  136.67    4.98
  -6 -14  -2  136.29    4.40
   6  14  -2  134.83    4.69
  -6 -14  -3   62.93    3.18
  -6 -14  -3   60.41    2.53
  -6 -14   3   58.89    2.59
   6  14  -3   57.22    2.80
   6  14  -4  152.68    5.41
  -6 -14  -4  165.19    5.71
  -6 -14  -4  166.09    5.04
  -6 -14   4  162.23    5.09
  -6 -14  -5   10.90    1.11
  -6 -14   5   12.96    1.23
  -6 -14  -5   12.10    1.80
  -6 -14  -6  166.06    6.03
  -6 -14  -6  164.01    5.03
  -6 -14   6  160.96    5.11
  -6 -14   7   11.87    1.18
  -6 -14  -7    9.33    1.06
  -6 -14  -7   11.22    1.86
  -6 -14  -8  222.31    7.53
  -6 -14   8  218.45    6.42
  -6 -14  -8  214.11    6.21
   6 -14  -8  211.80    7.39
  -6 -14  -9   21.26    2.46
  -6 -14   9   20.44    1.54
   6 -14  -9   23.62    2.13
   6 -14 -10   47.49    3.07
  -6 -14  10   37.66    2.02
   6 -14 -11    9.88    1.71
  -6 -14  11    8.82    1.04
  -6 -14  12  105.40    3.78
   6 -14 -12  118.50    5.32
   6 -14 -13    7.44    1.69
   6  14 -13    8.99    1.60
  -6 -14 -14  154.20    6.05
  -6 -14 -14  151.98    6.26
   6  14 -14  152.54    6.32
   6 -14 -14  151.96    6.54
   6 -14 -14  137.95    5.73
   6  14 -15   21.39    2.24
  -6 -14 -15   22.42    2.75
   6 -14 -15   25.71    2.60
   6 -14 -15   21.53    2.16
  -6 -14 -16   25.93    2.83
   6  14 -16   21.71    2.16
   6 -14 -16   19.76    2.59
   6 -14 -16   20.97    2.07
   6 -14 -17    4.04    1.71
  -6 -14 -17    5.84    2.10
   6  14 -17    6.07    1.31
   6 -14 -17    3.82    1.25
  -6 -14 -18   27.16    2.48
   6  14 -18   25.08    2.06
   6 -14 -18   25.46    2.59
   6 -14 -18   26.03    2.15
  -6 -14 -19    2.52    1.60
   6 -14 -19    1.86    1.00
   6 -14 -19    0.58    1.26
  -6 -14 -20   20.50    1.99
   6 -14 -20   19.47    2.08
   6 -14 -20   19.06    1.65
  -6 -14 -21    6.56    1.18
   6 -14 -21    5.37    1.32
   6 -14 -21    5.70    0.96
  -6 -14 -22   13.96    1.21
   6 -14 -22   11.01    1.31
   6 -14 -23    1.77    0.67
  -6 -14 -23    1.77    0.65
  -6 -16   0   53.24    3.07
  -6 -16   0   60.05    2.68
  -6 -16  -1   16.11    1.84
  -6 -16  -1   13.70    1.32
  -6 -16   1   12.49    1.35
  -6 -16  -2   83.63    3.77
   6  16   2   80.11    3.46
  -6 -16  -2   83.63    3.30
  -6 -16  -3    7.28    1.75
  -6 -16  -3    6.68    1.06
  -6 -16   3    5.50    1.10
  -6 -16  -4   84.01    3.86
  -6 -16  -4   76.73    3.10
  -6 -16   4   73.07    3.15
  -6 -16  -5   22.25    2.30
  -6 -16   5   18.30    1.56
  -6 -16  -5   17.13    1.44
  -6 -16  -6  207.65    6.15
  -6 -16  -6  208.94    7.10
  -6 -16   6  199.06    6.26
  -6 -16  -7  100.35    4.56
  -6 -16  -7  101.78    3.68
  -6 -16   7  101.85    3.80
  -6 -16  -8   30.21    1.73
  -6 -16   8   25.55    1.78
  -6 -16  -9   32.29    2.89
  -6 -16   9   29.30    1.87
   6 -16  -9   28.96    2.35
  -6 -16 -10   90.31    4.53
  -6 -16  10   84.52    3.35
   6 -16 -10   82.10    4.14
  -6 -16  11    8.23    1.09
  -6 -16 -11   10.48    2.26
   6 -16 -11    8.03    1.61
  -6 -16  12  178.50    5.50
  -6 -16 -12  179.89    6.84
   6  16 -12  169.51    6.62
   6 -16 -12  172.00    6.72
   6  16 -13    5.11    1.28
  -6 -16  13    5.79    0.88
   6 -16 -13    4.91    1.55
   6 -16 -14   39.06    3.00
   6 -16 -15   10.77    1.88
  -6 -16 -16   20.69    2.35
   6 -16 -16   26.33    2.43
  -6 -16 -17    5.42    1.71
   6 -16 -17    2.89    1.38
  -6 -16 -18   19.51    2.04
   6 -16 -18   14.91    1.85
  -6 -16 -19    1.82    1.32
   6 -16 -19    0.68    1.02
  -6 -16 -20   10.34    1.38
   6 -16 -20    8.53    1.25
   6 -16 -21    5.49    0.92
  -6 -16 -21    8.65    1.07
  -6 -16 -22   17.76    1.13
   6 -16 -22   17.31    1.17
  -6 -18   0   25.69    1.84
  -6 -18  -1   14.56    1.43
  -6 -18   1   10.47    1.37
  -6 -18  -2   63.62    3.28
  -6 -18  -2   56.88    2.77
  -6 -18  -3   34.32    2.56
  -6 -18  -3   32.65    2.03
  -6 -18  -4  106.43    4.47
  -6 -18  -4  105.05    3.85
  -6 -18   4  100.41    3.92
  -6 -18  -5   26.51    2.35
   6  18  -5   25.29    2.18
  -6 -18  -5   28.53    1.80
  -6 -18   5   28.55    1.97
   6  18  -6   19.47    1.99
  -6 -18  -6   21.80    2.27
  -6 -18  -6   18.97    1.51
  -6 -18   6   14.59    1.55
   6  18  -7    3.08    1.30
  -6 -18  -7    5.65    1.95
  -6 -18  -7    2.43    0.84
  -6 -18   7    3.11    1.01
  -6 -18  -8   46.09    3.11
  -6 -18  -8   39.20    2.02
  -6 -18   8   40.15    2.24
  -6 -18  -9   11.77    1.99
  -6 -18   9   13.52    1.35
  -6 -18 -10  101.68    4.80
  -6 -18  10  108.41    3.94
  -6 -18  11    1.70    0.75
  -6 -18 -11    3.44    1.78
  -6 -18  12   32.63    1.85
   6 -18 -12   26.69    2.14
  -6 -18 -12   33.27    2.83
  -6 -18  13    1.75    0.64
  -6 -18 -13    3.80    1.82
   6 -18 -13    1.88    1.03
   6 -18 -14   49.28    2.89
  -6 -18 -14   54.60    3.34
  -6 -18 -15   15.05    2.14
   6 -18 -15   11.60    1.54
   6 -18 -16   25.34    2.01
   6 -18 -17    1.78    0.96
   6 -18 -18    4.92    0.95
  -6 -18 -19    2.99    1.11
   6 -18 -19    2.09    0.76
  -6 -18 -20   38.78    1.84
   6 -18 -20   25.68    1.47
  -6 -18 -21    2.89    0.66
   6  20   0   47.32    2.77
  -6 -20   0   46.23    2.56
   6  20   1   59.48    3.20
   6  20  -1   65.10    3.35
  -6 -20  -1   67.61    3.07
  -6 -20   1   67.91    3.11
   6  20  -2   26.78    2.19
  -6 -20  -2   27.32    1.86
  -6 -20  -3   21.01    2.05
   6  20  -3   14.56    1.77
  -6 -20  -3   17.96    1.57
   6  20  -4   34.67    2.55
  -6 -20  -4   39.91    2.17
  -6 -20   4   34.47    2.26
  -6 -20  -4   43.04    2.76
   6  20  -5    2.88    1.27
  -6 -20  -5    6.53    1.61
  -6 -20  -5    4.04    0.99
  -6 -20   5    4.25    1.21
   6  20  -6   54.44    3.28
  -6 -20  -6   54.04    3.12
  -6 -20  -6   53.95    2.49
  -6 -20   6   51.01    2.70
  -6 -20  -7    2.05    1.67
  -6 -20  -7    1.73    0.75
  -6 -20   7    2.22    0.95
  -6 -20  -8   38.19    1.95
  -6 -20  -8   43.42    2.96
  -6 -20   8   41.78    2.28
  -6 -20  -9    1.26    1.58
  -6 -20   9    1.44    0.80
  -6 -20 -10   28.06    2.50
  -6 -20  10   28.32    1.77
  -6 -20 -11   10.44    1.90
  -6 -20  11    6.49    0.98
  -6 -20 -12   52.52    3.04
  -6 -20  12   47.79    2.22
  -6 -20  13    0.42    0.50
  -6 -20 -13    3.36    1.63
  -6 -20 -14   46.33    2.67
  -6 -20 -15   15.23    1.80
  -6 -20 -16    4.82    1.34
  -6 -20 -17    1.24    1.12
  -6 -20 -18   29.74    1.72
  -6 -20 -19    2.36    0.72
   6  20  19    3.87    0.58
   6  22   0    6.49    1.41
  -6 -22   0    7.21    1.28
   6  22   1   10.05    1.54
  -6 -22   1   11.58    1.42
   6  22  -1   12.74    1.66
  -6 -22  -1   13.08    1.46
   6  22   2   27.09    2.17
   6  22  -2   32.73    2.40
  -6 -22  -2   29.30    1.93
  -6 -22   2   28.37    1.98
   6  22  -3    5.38    1.35
  -6 -22  -3    5.28    1.11
   6  22   3    4.51    1.25
   6  22  -4   17.04    1.92
  -6 -22   4   20.08    1.72
   6  22   4   17.27    1.75
  -6 -22  -4   15.43    1.45
   6  22   5    1.69    1.17
  -6 -22  -5    1.72    0.77
   6  22  -5    1.45    1.17
  -6 -22   5    1.45    1.01
  -6 -22   6   24.50    1.84
  -6 -22  -6   25.92    1.63
  -6 -22  -6   28.84    2.20
   6  22   6   26.51    2.02
  -6 -22   7   11.93    1.37
  -6 -22  -7   14.59    1.81
   6  22   7   10.59    1.47
  -6 -22  -7   11.55    1.08
  -6 -22  -8   21.18    1.93
  -6 -22   8   19.28    1.50
  -6 -22  -8   18.35    1.22
  -6 -22  -9   14.81    1.79
  -6 -22   9   12.33    1.26
  -6 -22  10   27.09    1.64
  -6 -22 -10   28.61    2.18
  -6 -22  11    3.82    0.75
  -6 -22 -11    5.17    1.43
  -6 -22  12   38.23    1.76
  -6 -22 -12   40.69    2.35
  -6 -22 -13    8.13    1.31
  -6 -22 -14   20.40    1.64
  -6 -22 -15   26.07    1.70
  -6 -22 -16   22.42    1.39
  -6 -22 -17    3.11    0.68
   6  22  17    2.30    0.50
   6  24   0   17.38    1.72
  -6 -24   0   18.78    1.53
  -6 -24   1   12.03    1.33
  -6 -24  -1   10.72    1.28
   6  24  -1   10.21    1.46
   6  24   1   12.39    1.54
   6  24  -2   13.65    1.60
   6  24   2   10.99    1.53
  -6 -24   2   12.50    1.42
  -6 -24  -2   12.59    1.29
   6  24  -3    4.27    1.25
  -6 -24  -3    5.34    0.93
   6  24   3    5.14    1.17
   6  24  -4   20.16    1.85
   6  24   4   20.95    1.76
  -6 -24  -4   19.92    1.44
  -6 -24   4   20.44    1.66
  -6 -24  -5    5.23    0.79
   6  24   5    5.68    1.13
  -6 -24   5    4.32    1.00
  -6 -24  -6   13.53    1.06
  -6 -24   6   14.92    1.34
   6  24   6   16.50    1.55
   6  24   7   11.25    1.32
  -6 -24  -7   10.08    0.88
  -6 -24   7   12.26    1.20
   6  24   8   18.56    1.53
  -6 -24   8   18.57    1.32
  -6 -24   9    9.85    1.00
   6  24   9   10.85    1.22
   6  24  10   23.77    1.58
  -6 -24  10   20.66    1.25
   6  24  11    5.71    0.88
  -6 -24  11    5.09    0.63
   6  24  12   11.06    1.04
   6  24  13   10.65    0.95
   6  24  14   14.07    0.99
  -6 -26   0   15.49    1.21
   6  26   0   12.78    1.39
  -6 -26  -1    5.43    0.83
  -6 -26   1    4.81    0.84
   6  26   1    5.06    1.04
   6  26  -1    3.64    1.00
   6  26   2    7.90    1.15
  -6 -26   2    7.43    0.95
  -6 -26  -2    7.21    0.85
  -6 -26  -3    6.06    0.80
   6  26   3    5.36    0.99
  -6 -26  -4   10.90    0.91
  -6 -26   4    8.26    0.96
   6  26   4    8.40    1.15
  -6 -26   5    2.79    0.71
   6  26   5    1.51    0.77
  -6 -26  -5    1.82    0.51
  -6 -26  -6   15.19    0.90
   6  26   6   17.84    1.38
  -6 -26   6   20.47    1.25
  -6 -26   7    9.01    0.86
   6  26   7    8.76    1.03
   6  26   8   13.40    1.14
  -6 -26   8   13.79    0.96
   6  26   9    0.99    0.60
   6 -26   9    1.77    0.52
  -6 -26   9    1.25    0.43
   6  26  10    8.82    0.85
   6  26  11    1.53    0.51
  -6 -28   0    3.90    0.57
  -6 -28  -1    3.42    0.51
  -6 -28   1    3.23    0.54
  -6 -28  -2    8.09    0.67
  -6 -28   2    9.00    0.74
   6  28   3    1.75    0.58
  -6 -28  -3    1.72    0.36
   6 -28  -3    2.53    0.44
   6  28   4    6.29    0.76
  -6 -28   5   -0.02    0.31
   6  28   5   -0.19    0.44
   6 -28   5    0.67    0.43
   6  28   6    6.45    0.67
  -6 -28   6    6.65    0.58
   6 -28   6    8.03    0.63
   7  -1   0    0.10    1.17
   7   1   0    0.28    1.20
  -7   1   0    0.09    0.89
  -7  -1   0    0.43    0.85
   7   1   1   13.57    2.49
   7  -1   1   16.86    2.68
   7  -1  -1   15.43    2.35
   7   1  -1   15.48    2.26
  -7  -1   1   15.65    1.84
  -7   1  -1   12.01    1.58
  -7  -1  -1   12.38    1.72
  -7  -1  -2  516.08   14.37
   7  -1   2  490.22   18.00
   7   1   2  518.84   17.99
   7  -1  -2  517.86   16.12
   7   1  -2  513.70   15.85
  -7  -1   2  497.62   14.87
  -7   1  -2  515.14   14.14
   7   1  -3    2.92    1.05
   7  -1   3    3.35    1.91
   7  -1  -3    3.64    1.20
  -7  -1   3    4.98    1.48
  -7   1  -3    2.03    0.87
  -7  -1  -3    4.11    1.10
   7   1   3    2.93    1.70
   7  -1   4 1621.69   45.15
  -7  -1  -4 1525.98   39.14
  -7   1  -4 1643.66   38.86
   7  -1  -4 1593.21   39.60
   7   1   4 1603.56   45.03
   7   1  -4 1613.81   38.94
   7  -1   5   85.76    6.83
  -7  -1  -5   92.01    4.06
  -7   1  -5   95.39    3.81
   7   1   5   84.79    6.82
  -7  -1  -5   80.15    2.98
  -7   1  -5   74.65    2.96
   7  -1  -5   71.24    3.08
  -7  -1  -6  318.39    8.54
  -7   1  -6  311.44    8.56
   7  -1   6  317.49   14.79
  -7   1  -6  306.01    9.17
   7   1   6  316.87   14.75
  -7  -1  -6  308.44    9.63
  -7  -1  -7  240.43    7.12
   7  -1   7  262.14   13.49
   7   1   7  252.33   13.39
  -7  -1  -7  264.85    8.34
  -7   1  -7  264.27    7.77
  -7   1  -7  245.07    7.20
  -7   1  -8   45.80    2.23
  -7  -1  -8   49.34    2.28
  -7  -1  -8   40.03    1.99
  -7  -1  -9  114.80    3.99
  -7   1  -9  114.73    4.04
  -7  -1  -9  113.43    3.78
  -7  -1  -9  100.69    3.89
   7  -1   9   95.73    8.42
  -7  -1 -10   24.02    1.65
   7  -1 -10   24.57    2.05
  -7   1 -10   27.43    1.74
  -7  -1 -10   24.82    1.76
  -7  -1 -11   28.51    1.83
  -7   1 -11   29.68    1.86
   7  -1 -11   24.71    2.17
  -7   1 -11   28.21    1.86
  -7  -1 -11   28.72    2.03
  -7  -1 -12   69.38    3.00
   7  -1 -12   65.49    3.72
   7   1 -12   68.95    3.77
  -7   1 -12   61.75    2.95
  -7  -1 -12   64.43    3.19
   7  -1 -13   21.54    2.43
   7  -1 -13   22.40    2.37
   7   1 -13   19.35    2.24
  -7   1 -13   20.70    1.77
  -7  -1 -13   20.10    1.94
   7  -1 -14   70.30    4.31
   7   1 -14   72.93    4.32
   7  -1 -14   67.58    4.10
  -7   1 -14   68.39    3.26
  -7  -1 -14   68.87    3.50
   7   1 -15   14.73    2.25
   7  -1 -15   15.50    2.34
   7  -1 -15   12.26    2.08
  -7   1 -15   11.82    1.55
  -7  -1 -15   14.94    1.88
   7   1 -16  688.63   20.14
   7  -1 -16  732.99   20.34
   7  -1 -16  705.51   20.00
  -7   1 -16  666.76   17.93
  -7  -1 -16  684.95   18.36
   7  -1 -17   37.34    3.37
   7   1 -17   37.33    3.34
   7  -1 -17   34.14    3.24
  -7   1 -17   31.80    2.30
  -7  -1 -17   35.77    2.64
   7   1 -18   60.80    4.29
   7  -1 -18   53.75    4.04
  -7  -1 -18   62.13    3.37
   7  -1 -18   64.53    4.39
   7   1 -19   25.67    2.79
   7   1 -19   18.44    2.67
   7  -1 -19   23.04    2.81
  -7  -1 -19   22.38    2.05
   7  -1 -20   72.44    4.48
   7   1 -20   82.08    4.61
   7  -1 -21   11.93    2.09
   7   1 -21   11.73    2.00
  -7  -1 -21   12.51    1.52
   7  -1 -22    6.70    1.65
   7   1 -22    6.91    1.55
   7  -1 -23    7.71    1.54
   7   1 -23    7.04    1.49
   7  -1 -24   12.44    1.51
   7   1 -24   11.44    1.42
   7  -1 -25    0.03    0.82
   7   1 -25   -0.28    0.76
   7  -1 -25   -0.04    1.20
   7  -1 -26   13.27    1.33
   7   1 -26   10.07    1.22
  -7  -3   0  146.54    6.07
   7   3   0  155.58    7.79
  -7   3  -1    6.24    1.20
   7   3  -1    8.92    1.89
  -7  -3   1    7.96    1.58
  -7  -3  -1    7.23    1.46
   7   3   1    6.51    1.98
  -7  -3  -2  786.20   21.04
   7   3  -2  833.10   22.58
  -7   3  -2  760.15   20.11
   7   3   2  779.87   24.79
  -7  -3   2  780.66   21.45
   7  -3   3    6.76    2.18
  -7  -3  -3   13.84    1.74
   7   3   3    9.33    2.42
  -7  -3   3    7.13    1.69
  -7   3  -3   11.95    1.39
  -7   3  -4 1646.47   39.24
  -7  -3  -4 1675.71   41.09
  -7   3  -4 1675.69   39.88
   7   3   4 1738.39   46.89
   7  -3   4 1583.51   46.16
  -7   3  -5   58.94    2.71
  -7  -3  -5   54.62    3.39
   7   3   5   56.03    5.61
  -7  -3   5   55.92    3.78
   7  -3  -5   53.38    3.28
   7  -3   5   51.62    5.29
   7  -3   6 1183.94   37.23
  -7  -3  -6 1189.17   28.88
   7  -3  -6 1182.04   29.81
  -7   3  -6 1284.25   29.32
  -7  -3  -6 1210.84   29.08
  -7  -3  -6 1255.81   31.02
  -7  -3  -6 1158.01   28.96
  -7  -3   6 1290.09   32.41
   7   3   6 1303.46   38.08
   7  -3   7   50.17    5.73
  -7   3  -7   45.34    2.26
  -7  -3  -7   47.16    2.21
  -7  -3  -7   46.29    2.19
  -7  -3  -7   55.09    3.38
  -7  -3  -7   46.65    2.23
  -7  -3   7   45.73    3.66
   7   3   7   51.66    5.71
  -7   3  -8   20.68    1.51
  -7  -3  -8   21.62    1.46
  -7  -3  -8   20.61    1.54
   7   3   8   22.06    4.03
   7  -3  -8   23.10    1.81
  -7  -3  -8   20.94    1.55
  -7  -3   8   21.44    2.64
  -7  -3   9   12.40    0.88
  -7   3  -9   14.88    1.28
  -7  -3  -9   14.96    1.44
  -7  -3  -9   13.16    1.20
   7  -3  -9   12.72    1.51
  -7  -3  -9   13.99    1.51
   7   3   9   17.52    2.03
  -7  -3 -10  171.01    5.27
  -7  -3 -10  159.50    5.20
   7  -3 -10  154.26    5.91
  -7   3 -10  160.95    5.29
  -7  -3 -11   42.25    2.23
   7  -3 -11   44.80    3.22
   7  -3 -11   43.38    2.88
  -7  -3 -11   38.89    2.34
  -7  -3 -11   40.83    2.52
  -7  -3 -12   92.07    3.54
   7  -3 -12   75.49    4.41
   7  -3 -12   89.48    4.40
  -7  -3 -12   84.97    3.63
  -7  -3 -12   81.78    3.92
  -7  -3 -13    5.54    1.39
   7  -3 -13    5.78    1.43
  -7  -3 -13    6.55    1.56
  -7  -3 -14  117.25    4.55
   7  -3 -14  120.68    5.60
   7   3 -14  120.42    5.57
  -7  -3 -14  114.72    4.87
   7   3 -15   31.75    3.10
  -7  -3 -15   35.89    2.43
   7  -3 -15   33.28    2.96
   7   3 -15   35.18    3.12
  -7  -3 -15   37.70    2.82
   7   3 -16  494.10   15.07
   7  -3 -16  490.09   15.20
  -7  -3 -16  444.65   12.88
   7  -3 -16  516.97   15.06
   7   3 -16  460.94   14.95
  -7  -3 -16  476.97   13.65
   7  -3 -17   77.24    4.91
  -7  -3 -17   72.85    3.48
   7   3 -17   70.82    4.63
   7  -3 -17   77.53    4.71
   7   3 -17   78.28    4.74
  -7  -3 -17   73.50    4.01
   7  -3 -18  131.89    6.44
   7   3 -18  130.67    6.33
   7   3 -18  123.84    6.29
  -7  -3 -18  129.68    5.35
   7   3 -19   60.00    4.10
   7  -3 -19   59.73    4.28
   7   3 -19   60.19    4.17
  -7  -3 -19   58.94    3.41
   7  -3 -20   32.11    3.19
   7   3 -20   32.46    2.95
   7   3 -20   36.19    3.26
  -7  -3 -20   31.51    2.34
   7   3 -21   37.81    3.03
  -7  -3 -21   38.67    2.45
   7  -3 -21   39.49    3.29
   7  -3 -22    3.81    1.53
   7   3 -22    2.20    1.22
  -7  -3 -22    7.02    1.30
   7   3 -23    7.09    1.33
   7  -3 -23    7.25    1.51
   7  -3 -24    3.92    1.13
   7   3 -24    4.11    0.90
   7  -3 -25    0.33    0.89
   7   3 -26    9.38    1.11
  -7  -5   0  169.42    4.79
  -7  -5   0  176.93    7.01
   7   5   0  178.84    8.91
  -7  -5   0  172.20    5.08
  -7  -5   1  158.16    6.39
  -7  -5  -1  143.63    6.08
  -7  -5  -1  133.64    3.94
  -7  -5  -1  129.12    4.23
   7   5   1  152.56    8.26
  -7  -5  -2 1306.79   31.48
  -7  -5  -2 1295.49   31.85
  -7  -5   2 1395.12   31.60
   7   5   2 1397.55   38.93
  -7  -5  -2 1396.12   34.53
  -7   5  -2 1383.63   33.13
  -7   5  -3   31.47    1.67
  -7  -5   3   32.99    1.47
   7   5   3   34.32    4.16
  -7  -5  -3   30.37    1.72
  -7  -5  -3   28.01    2.58
  -7  -5  -3   27.71    1.34
  -7   5  -3   26.17    1.83
  -7   5  -4  110.60    4.01
  -7   5  -4  110.36    3.81
   7   5   4  121.16    8.12
  -7  -5  -4  105.40    3.34
  -7  -5   4  125.97    3.55
  -7  -5  -4  108.51    3.77
  -7  -5  -4  112.70    5.35
  -7  -5   4  124.99    5.90
  -7  -5  -5   68.41    2.37
  -7   5  -5   69.31    2.86
   7   5  -5   68.34    2.65
   7   5   5   74.69    6.64
  -7  -5   5   72.42    2.50
  -7  -5  -5   73.72    4.15
  -7  -5  -5   72.08    2.89
  -7   5  -5   78.59    2.82
   7   5   5   82.13    4.61
  -7  -5   5   77.39    4.60
  -7   5  -6  708.95   17.96
   7   5   6  748.19   26.14
  -7  -5   6  746.74   17.33
  -7  -5  -6  704.50   17.85
  -7  -5  -6  682.93   19.93
  -7  -5  -6  696.85   17.88
   7   5   6  686.24   20.31
  -7  -5   6  755.09   21.04
   7   5   7   35.15    4.82
  -7  -5  -7   34.27    1.83
  -7  -5   7   34.16    1.52
  -7  -5  -7   32.44    1.98
   7  -5  -7   31.35    2.04
  -7  -5  -7   32.16    2.00
   7   5   7   33.32    2.96
  -7  -5   7   32.73    3.11
   7  -5   7   25.98    4.18
  -7  -5  -8   25.88    1.88
  -7  -5   8   24.19    1.28
  -7  -5  -8   28.77    1.67
   7  -5  -8   27.07    1.98
  -7  -5  -8   27.36    1.88
   7  -5  -8   27.82    2.28
   7   5   8   23.30    4.24
   7   5   8   25.51    2.64
  -7  -5   8   25.66    2.84
  -7  -5  -9   49.89    2.36
  -7  -5  -9   49.49    2.62
   7  -5  -9   50.61    3.22
   7  -5  -9   51.16    2.89
  -7  -5  -9   48.61    2.55
   7   5   9   45.39    3.56
  -7  -5 -10  218.36    6.52
  -7  -5 -10  209.37    6.73
   7  -5 -10  216.97    7.84
   7  -5 -10  216.17    7.44
  -7  -5 -10  209.84    6.82
  -7  -5 -11   37.25    2.03
   7  -5 -11   32.26    2.84
  -7  -5 -11   34.13    2.38
   7  -5 -11   35.41    2.63
  -7  -5 -11   36.87    2.55
   7  -5 -12  203.29    7.88
  -7  -5 -12  197.60    6.64
   7  -5 -12  205.84    7.50
  -7  -5 -12  208.98    6.32
  -7  -5 -12  189.12    6.87
   7  -5 -13   21.14    2.52
  -7  -5 -13   17.54    2.02
   7  -5 -13   19.35    2.21
  -7  -5 -13   20.92    2.23
   7  -5 -14  286.98   10.18
  -7  -5 -14  263.93    8.57
   7  -5 -14  285.93    9.75
   7   5 -14  288.00    9.83
  -7  -5 -14  268.90    8.95
  -7  -5 -15  172.23    6.13
   7   5 -15  162.80    7.18
   7  -5 -15  170.18    7.24
   7   5 -15  161.08    7.12
  -7  -5 -15  181.50    6.61
   7   5 -16  119.33    5.86
   7   5 -16  116.77    5.92
  -7  -5 -16  106.07    4.67
  -7  -5 -16  114.70    5.10
   7   5 -17   26.73    2.90
  -7  -5 -17   30.13    2.43
   7   5 -17   29.63    3.02
  -7  -5 -17   29.73    2.64
   7   5 -18  305.01   10.73
  -7  -5 -18  295.20    9.13
   7   5 -18  308.02   10.97
  -7  -5 -18  296.04    9.52
   7  -5 -19   38.12    3.50
   7   5 -19   38.68    3.27
  -7  -5 -19   41.17    2.64
   7   5 -19   40.13    3.48
  -7  -5 -19   35.11    2.69
   7   5 -20   42.76    3.21
   7   5 -20   43.91    3.51
  -7  -5 -20   40.81    2.73
  -7  -5 -20   39.74    2.44
   7  -5 -20   41.03    3.45
   7   5 -21   12.27    1.79
   7  -5 -21   11.02    2.13
  -7  -5 -21   14.96    1.84
   7  -5 -22    8.83    1.74
   7   5 -22    8.39    1.41
  -7  -5 -22   13.55    1.60
   7  -5 -23   13.20    1.73
   7   5 -23   12.62    1.39
   7  -5 -24    9.98    1.45
   7  -5 -24    6.64    1.49
   7  -5 -25    0.41    0.89
   7  -5 -25    0.67    0.77
   7  -5 -26    8.32    0.94
  -7  -7   0   98.90    6.82
  -7  -7   0   95.15    5.15
  -7  -7   0   97.79    3.13
  -7  -7  -1   22.94    3.47
  -7  -7   1   18.07    2.79
  -7  -7  -1   19.16    1.13
  -7  -7  -1   20.87    2.36
   7   7  -1   19.25    1.17
   7   7  -2   50.41    2.08
  -7  -7   2   57.65    3.93
  -7  -7  -2   56.65    5.49
  -7  -7   2   55.72    4.62
  -7  -7  -2   51.72    2.45
  -7   7  -2   51.53    2.25
  -7  -7  -2   50.40    3.61
  -7  -7  -2   53.25    2.03
  -7  -7   2   50.44    2.04
  -7  -7   3   21.59    2.75
  -7  -7   3   20.64    2.41
  -7   7  -3   17.86    1.29
   7   7  -3   16.28    1.15
  -7  -7  -3   19.79    3.43
  -7  -7  -3   20.91    1.52
  -7  -7  -3   19.65    2.39
  -7  -7   3   18.33    1.18
  -7   7  -3   18.79    1.51
  -7  -7  -3   19.08    1.12
  -7  -7   4   33.59    3.02
  -7   7  -4   27.81    1.66
   7   7  -4   27.45    1.53
  -7  -7   4   27.50    1.41
  -7  -7  -4   29.21    1.83
  -7  -7  -4   28.71    1.38
  -7  -7  -4   27.00    2.70
   7   7   4   26.53    2.75
  -7   7  -4   25.23    1.54
  -7  -7   4   26.14    2.78
  -7  -7  -4   25.30    3.99
  -7  -7   5   51.47    3.87
  -7   7  -5   52.16    2.40
  -7  -7  -5   53.10    2.61
  -7  -7  -5   52.99    2.01
  -7  -7   5   53.27    2.10
   7  -7  -5   52.64    2.80
  -7  -7  -5   53.52    3.74
   7   7  -5   48.28    2.23
   7   7   5   59.52    4.07
  -7  -7  -5   49.23    5.59
   7   7   5   60.07    6.13
  -7  -7   6  324.36   11.41
  -7  -7   6  314.36    8.12
  -7  -7  -6  304.03    8.76
  -7  -7  -6  301.06    7.93
   7  -7  -6  307.65    9.35
  -7  -7  -6  320.58   11.06
  -7   7  -6  301.93    8.64
   7   7   6  327.51   11.39
   7   7  -6  301.43    8.54
  -7  -7  -6  294.83   15.13
   7   7   6  334.68   15.93
  -7  -7  -7   41.54    2.40
  -7  -7  -7   37.77    1.59
  -7  -7   7   38.31    1.72
   7  -7  -7   37.39    2.54
  -7  -7  -7   43.73    2.35
   7   7   7   47.02    3.69
  -7  -7   7   38.54    3.42
  -7  -7  -8   32.80    1.80
   7  -7  -8   31.16    2.45
  -7  -7   8   27.92    1.46
   7  -7  -8   26.39    1.98
  -7  -7  -8   28.49    2.19
  -7  -7  -8   33.35    2.17
   7   7   8   30.17    3.07
  -7  -7  -9   49.63    2.35
  -7  -7   9   49.36    2.02
   7  -7  -9   52.45    3.29
  -7  -7  -9   47.38    2.75
   7  -7  -9   50.21    2.86
  -7  -7  -9   47.11    2.68
  -7  -7 -10  297.09    8.11
  -7  -7 -10  279.14    8.52
  -7  -7  10  276.57    7.40
   7  -7 -10  273.26    9.52
   7  -7 -10  276.25    8.93
  -7  -7 -10  261.74    8.36
   7  -7 -11   18.55    2.21
  -7  -7 -11   15.17    1.97
   7  -7 -11   17.57    1.85
  -7  -7 -11   20.22    2.08
  -7  -7 -12  188.77    6.54
   7  -7 -12  200.75    7.72
   7  -7 -12  188.45    7.09
  -7  -7 -12  174.97    6.50
   7  -7 -13   19.56    2.45
  -7  -7 -13   18.05    2.22
  -7  -7 -13   25.09    2.47
  -7  -7 -14  229.42    7.98
   7   7 -14  239.99    8.99
  -7  -7 -14  246.92    8.23
  -7  -7 -15  107.23    4.81
   7   7 -15  111.59    5.62
   7  -7 -15  115.70    5.93
  -7  -7 -15  103.40    4.93
   7  -7 -16    8.45    2.14
  -7  -7 -16    5.07    1.83
   7   7 -16    9.22    1.92
   7   7 -16    7.98    1.71
  -7  -7 -16   10.65    2.17
   7  -7 -17  129.88    6.47
  -7  -7 -17  129.85    5.32
   7   7 -17  128.66    6.25
   7   7 -17  124.77    6.02
  -7  -7 -17  121.54    5.28
  -7  -7 -18  151.82    5.71
   7   7 -18  144.84    6.52
   7   7 -18  148.98    6.81
  -7  -7 -18  138.89    5.63
  -7  -7 -19    4.31    1.50
   7   7 -19    5.93    1.55
   7   7 -19    5.72    1.75
  -7  -7 -19    8.08    1.78
   7   7 -20   54.92    3.80
  -7  -7 -20   50.93    2.90
  -7  -7 -20   56.31    3.18
  -7  -7 -21   12.13    1.50
   7   7 -21   11.91    1.58
   7  -7 -22    9.82    1.73
   7  -7 -22    7.64    1.82
   7  -7 -23    5.09    1.30
   7  -7 -23    3.53    1.35
   7  -7 -24    5.73    1.25
   7  -7 -24    3.90    1.13
   7  -7 -25    0.02    0.67
   7  -7 -25    0.78    0.69
  -7  -9   0  137.94    8.83
  -7  -9   0  137.91    4.73
  -7  -9   0  146.30    4.33
   7   9   0  144.54    4.45
  -7  -9  -1  102.55    7.70
  -7  -9   1  100.31    5.51
  -7  -9  -1  100.50    3.74
   7   9  -1   94.99    3.33
  -7  -9  -1  100.67    3.27
  -7  -9   1   99.63    7.11
  -7  -9  -2   65.18    6.26
  -7  -9   2   75.63    4.74
   7   9  -2   70.09    2.73
  -7  -9  -2   65.79    4.45
  -7  -9  -2   69.37    2.54
  -7  -9   2   72.14    5.81
  -7  -9  -3   11.14    0.96
  -7  -9  -3   12.12    2.95
   7   9  -3   12.51    1.10
  -7  -9   3   13.31    1.05
  -7  -9   3   12.45    2.38
  -7  -9  -3   12.65    2.04
   7   9   3   11.30    2.05
  -7  -9   3   11.74    2.06
  -7  -9   4  168.39    7.72
  -7  -9  -4  179.44   11.29
  -7  -9   4  160.84    4.89
   7   9  -4  170.87    5.23
  -7  -9  -4  172.41    4.89
  -7  -9  -4  161.36    7.40
   7   9   4  163.14    7.77
  -7  -9   5   96.86    5.54
   7   9  -5  100.83    3.50
  -7  -9  -5   98.54    3.75
  -7  -9  -5   96.74    3.05
  -7  -9   5   99.28    3.16
  -7  -9  -6  247.23    7.54
   7   9  -6  254.60    7.35
   7  -9  -6  234.64    7.84
  -7  -9  -6  245.31    6.68
  -7  -9   6  247.95    6.80
   7  -9  -7   39.81    2.67
  -7  -9  -7   41.84    1.81
  -7  -9  -7   41.82    2.64
  -7  -9   7   43.79    1.93
   7   9  -7   41.18    2.28
  -7  -9  -8   26.53    1.63
   7  -9  -8   25.81    2.24
  -7  -9  -8   24.78    1.34
  -7  -9  -8   24.95    2.23
  -7  -9   8   24.99    1.44
  -7  -9  -8   28.07    2.28
   7  -9  -9   46.67    3.14
  -7  -9  -9   45.45    2.93
  -7  -9   9   44.35    2.00
  -7  -9  -9   50.05    2.87
   7  -9 -10  189.78    7.28
  -7  -9  10  187.39    5.47
  -7  -9 -10  188.95    6.66
  -7  -9 -10  187.29    6.51
   7  -9 -11   24.42    2.53
  -7  -9 -11   29.31    2.48
  -7  -9  11   22.71    1.36
  -7  -9 -11   24.80    2.44
  -7  -9 -12   23.47    2.46
   7  -9 -12   27.53    2.75
  -7  -9 -12   31.25    2.43
   7  -9 -13   69.82    4.34
  -7  -9 -13   73.96    3.97
  -7  -9 -13   70.59    3.78
  -7  -9 -14  167.46    6.53
   7   9 -14  185.22    7.42
  -7  -9 -14  167.16    6.31
   7  -9 -14  180.45    7.53
  -7  -9 -15   36.80    3.05
   7   9 -15   40.20    3.31
   7  -9 -15   34.46    3.35
  -7  -9 -15   43.19    3.08
   7  -9 -16  123.79    6.24
   7   9 -16  123.71    5.88
  -7  -9 -16  119.10    5.25
   7   9 -16  130.80    6.14
  -7  -9 -16  120.26    5.17
  -7  -9 -17   30.32    2.66
   7   9 -17   29.75    2.77
   7   9 -17   30.80    3.03
  -7  -9 -17   32.71    2.77
   7  -9 -17   30.69    3.19
   7   9 -18  109.14    5.27
   7   9 -18  118.53    5.79
  -7  -9 -18  116.46    5.00
  -7  -9 -18  110.48    4.88
   7  -9 -18  119.18    5.98
   7  -9 -19    3.60    1.69
  -7  -9 -19    2.61    1.61
   7   9 -19    3.31    1.19
   7   9 -19    3.38    1.48
  -7  -9 -19    8.70    1.73
  -7  -9 -20   31.24    2.39
   7   9 -20   35.73    2.85
  -7  -9 -20   39.21    2.71
   7  -9 -20   32.92    3.00
   7  -9 -20   33.67    3.02
  -7  -9 -21    3.40    1.25
   7  -9 -21    0.41    1.31
  -7  -9 -22    7.01    1.17
   7  -9 -22    6.00    1.42
   7  -9 -23    0.94    1.00
   7  -9 -24    8.85    1.24
   7  -9 -24    7.77    1.06
   7  -9 -25    0.84    0.56
   7  11   0   15.96    1.29
  -7 -11   0   14.12    1.16
  -7 -11   0   13.13    2.95
  -7 -11   0   15.87    1.71
  -7 -11  -1   70.25    6.70
  -7 -11  -1   67.76    3.09
  -7 -11   1   69.64    6.34
   7  11  -1   62.81    2.64
  -7 -11  -1   67.60    2.54
  -7 -11   1   55.54    2.40
   7  11  -2   84.07    3.18
  -7 -11   2   74.90    6.42
  -7 -11  -2   73.18    3.37
  -7 -11  -2   80.78    2.93
  -7 -11  -3  178.55    5.21
   7  11  -3  172.18    5.50
  -7 -11  -3  180.94    5.82
  -7 -11   3  171.76    5.22
   7  11  -4  135.97    4.51
  -7 -11  -4  120.14    4.62
  -7 -11  -4  122.87    4.01
  -7 -11   4  127.17    4.07
   7  11  -5  129.60    4.57
  -7 -11  -5  128.36    4.08
  -7 -11   5  128.46    4.13
   7 -11  -6  102.20    4.44
   7  11  -6  116.02    4.34
  -7 -11  -6  112.67    3.70
  -7 -11   6  117.18    3.83
   7 -11  -7   22.72    2.01
  -7 -11   7   26.17    1.55
  -7 -11  -7   24.98    1.44
   7  11  -7   22.33    1.84
  -7 -11  -8    4.42    0.70
   7 -11  -8    2.81    1.12
  -7 -11   8    3.35    0.76
  -7 -11  -8    3.90    1.73
   7 -11  -9    7.44    1.47
  -7 -11   9    9.53    1.01
   7 -11 -10   17.85    2.10
  -7 -11 -10   16.84    2.42
  -7 -11  10   19.78    1.37
   7 -11 -11   13.71    2.02
  -7 -11  11   15.46    1.20
  -7 -11 -11   13.62    2.37
   7 -11 -12  284.35    9.79
  -7 -11  12  266.88    7.35
  -7 -11 -12  298.41    9.07
  -7 -11 -13   28.19    2.90
   7 -11 -13   24.93    2.72
  -7 -11 -14   58.18    3.93
   7  11 -14   69.42    4.19
  -7 -11 -14   69.60    3.83
   7 -11 -14   65.05    4.27
   7 -11 -15    1.03    1.63
  -7 -11 -15    0.23    1.97
   7  11 -15    2.20    1.32
   7  11 -15    1.32    1.24
  -7 -11 -16  130.79    5.55
   7  11 -16  128.63    5.79
   7  11 -16  141.81    6.32
  -7 -11 -16  127.45    5.48
   7 -11 -16  136.06    6.42
   7  11 -17   32.94    2.67
   7  11 -17   32.14    2.98
  -7 -11 -17   41.10    3.08
   7 -11 -17   35.92    3.35
  -7 -11 -17   38.04    2.90
   7 -11 -17   33.75    2.97
  -7 -11 -18  103.78    4.67
   7  11 -18  108.08    5.24
  -7 -11 -18  106.96    4.75
   7 -11 -18  103.32    5.47
   7 -11 -18  100.83    5.07
   7 -11 -19    2.28    1.59
  -7 -11 -19    3.98    1.69
   7  11 -19    2.34    1.25
   7 -11 -19    1.21    1.35
  -7 -11 -20   21.93    2.05
   7  11 -20   20.22    2.04
   7 -11 -20   24.95    2.40
   7 -11 -20   20.85    2.21
   7 -11 -21    5.00    1.60
  -7 -11 -21   10.40    1.42
   7 -11 -21    7.27    1.38
  -7 -11 -22    2.52    0.90
   7 -11 -22    1.24    0.89
   7 -11 -22   -0.38    1.13
  -7 -11 -23    1.87    0.71
   7 -11 -23    1.08    0.90
   7 -11 -23    1.69    0.70
   7 -11 -24   11.82    1.14
  -7 -13   0    5.34    1.57
   7  13   0    4.22    0.94
  -7 -13   0    1.90    0.76
   7  13   1   41.19    2.17
  -7 -13  -1   39.06    2.55
  -7 -13  -1   37.92    1.98
  -7 -13   1   38.54    2.01
   7  13  -1   41.05    2.19
   7  13  -2   75.28    3.14
  -7 -13  -2   71.80    3.43
  -7 -13  -2   72.07    2.89
   7  13  -3    1.46    0.88
  -7 -13  -3    1.89    1.50
  -7 -13  -3    1.19    0.68
  -7 -13   3    0.87    0.73
  -7 -13  -4   49.16    2.24
   7  13  -4   49.67    2.57
  -7 -13  -4   51.38    2.88
  -7 -13   4   46.21    2.25
   7  13  -5   43.83    2.54
  -7 -13   5   44.32    2.20
  -7 -13  -5   47.78    2.90
  -7 -13  -5   45.15    2.16
   7  13  -6    7.58    1.26
  -7 -13  -6    7.65    0.98
  -7 -13   6    7.42    1.01
  -7 -13  -6    9.08    1.85
   7  13  -7    5.97    1.27
  -7 -13  -7    8.16    0.97
  -7 -13   7    7.96    1.00
  -7 -13  -7    8.32    1.88
  -7 -13  -8   21.80    1.39
  -7 -13   8   20.96    1.52
   7 -13  -8   19.72    1.97
  -7 -13   9   32.81    1.90
   7 -13  -9   34.61    2.62
  -7 -13  10  303.59    8.53
   7 -13 -10  322.08   10.23
  -7 -13 -11   14.23    2.40
   7 -13 -11   14.79    2.00
  -7 -13  11   15.04    1.29
  -7 -13 -12   18.37    2.67
  -7 -13  12   19.36    1.38
   7 -13 -12   17.97    2.18
  -7 -13 -13   22.11    2.68
   7 -13 -13   25.76    2.67
  -7 -13 -14   70.46    4.06
   7  13 -14   68.86    4.13
   7 -13 -14   70.05    4.22
   7 -13 -14   59.72    3.57
  -7 -13 -15    3.74    2.11
   7  13 -15    2.85    1.37
   7 -13 -15    2.94    1.50
   7 -13 -15    0.35    1.18
  -7 -13 -16   50.14    3.44
   7  13 -16   49.93    3.42
   7 -13 -16   55.05    3.66
   7 -13 -16   43.82    3.03
  -7 -13 -17   47.03    3.20
   7  13 -17   44.82    3.17
   7 -13 -17   51.00    3.52
   7 -13 -17   44.74    2.96
  -7 -13 -18   64.87    3.52
   7  13 -18   61.73    3.56
   7 -13 -18   64.44    3.91
   7 -13 -18   57.26    3.26
   7 -13 -19   -1.20    1.52
  -7 -13 -19    2.15    1.48
   7  13 -19    0.26    0.81
   7 -13 -19    0.88    0.96
  -7 -13 -20    8.12    1.40
   7 -13 -20    5.74    1.08
   7 -13 -20    5.62    1.52
  -7 -13 -21    8.31    1.25
   7 -13 -21    4.88    0.89
   7 -13 -21    5.91    1.30
  -7 -13 -22    4.31    0.93
   7 -13 -22    3.56    1.01
   7 -13 -23    4.27    0.78
   7  15   0    3.02    0.96
  -7 -15   0    2.09    0.90
   7  15  -1   52.06    2.66
   7  15   1   52.70    2.64
  -7 -15  -1   55.27    3.03
  -7 -15  -1   52.85    2.50
  -7 -15   1   54.28    2.58
   7  15  -2   70.04    3.24
  -7 -15  -2   74.09    3.62
   7  15   2   74.51    3.21
  -7 -15  -2   71.28    3.00
   7  15  -3    1.30    0.95
  -7 -15  -3    2.60    1.71
  -7 -15  -3    1.82    0.81
  -7 -15   3    1.41    0.90
   7  15  -4  126.45    4.71
  -7 -15  -4  122.00    4.16
  -7 -15   4  106.86    4.09
  -7 -15  -4  121.90    4.87
   7  15  -5   47.90    2.76
  -7 -15  -5   51.72    3.17
  -7 -15  -5   48.79    2.39
  -7 -15   5   51.14    2.49
  -7 -15  -6    5.60    1.80
   7  15  -6    4.50    1.33
  -7 -15  -6    3.83    0.88
  -7 -15   6    4.36    0.99
  -7 -15  -7   35.01    2.87
   7  15  -7   32.69    2.48
  -7 -15  -7   32.41    1.87
  -7 -15   7   36.16    2.05
  -7 -15  -8  148.33    5.84
  -7 -15  -8  151.14    4.72
  -7 -15   8  138.74    4.84
  -7 -15   9    8.15    1.15
  -7 -15  -9    9.18    2.13
   7 -15  -9    9.00    1.41
  -7 -15  10   18.10    1.43
   7 -15 -10   13.39    1.78
  -7 -15  11   11.97    1.21
   7 -15 -11   12.23    1.71
  -7 -15  12   15.06    1.28
   7 -15 -12   14.77    1.88
  -7 -15  13   14.37    1.20
   7  15 -13   14.75    1.93
   7 -15 -13   13.28    1.92
   7 -15 -14    9.09    1.89
  -7 -15 -14   13.81    2.51
   7  15 -14   10.68    1.69
   7 -15 -15    3.83    1.58
  -7 -15 -15    7.67    2.07
   7  15 -15    4.19    1.24
  -7 -15 -16   67.77    3.67
   7  15 -16   62.10    3.52
   7 -15 -16   62.18    3.75
   7  15 -17   18.37    1.82
  -7 -15 -17   24.51    2.30
   7 -15 -17   20.56    2.20
  -7 -15 -18   38.03    2.59
   7 -15 -18   30.98    2.49
  -7 -15 -19    3.03    1.26
   7 -15 -19   -0.15    1.01
  -7 -15 -20   10.62    1.30
   7 -15 -20    7.07    1.23
  -7 -15 -21    1.40    0.87
   7 -15 -21    2.36    0.83
  -7 -15 -22    2.95    0.67
   7 -15 -22    3.42    0.70
   7  17   0    0.83    1.02
  -7 -17   0    0.28    0.88
   7  17   1   78.05    3.52
  -7 -17  -1   86.88    3.47
  -7 -17   1   85.95    3.51
   7  17  -1   81.21    3.67
  -7 -17  -2   46.11    2.92
   7  17  -2   41.13    2.52
  -7 -17  -2   41.02    2.29
   7  17   2   42.36    2.48
  -7 -17  -3   32.23    2.50
  -7 -17  -3   27.22    1.83
   7  17   3   31.32    2.18
  -7 -17  -4   73.59    3.69
  -7 -17  -4   69.80    2.97
  -7 -17   4   68.32    3.08
  -7 -17  -5   81.82    4.06
  -7 -17  -5   77.34    3.30
  -7 -17   5   87.31    3.49
  -7 -17  -6   69.18    3.83
  -7 -17  -6   67.29    2.90
  -7 -17   6   63.54    2.97
  -7 -17  -7   20.76    1.55
  -7 -17   7   20.89    1.69
  -7 -17  -8   15.23    2.26
  -7 -17  -8   12.72    1.21
  -7 -17   8   14.09    1.44
  -7 -17   9    7.64    1.12
  -7 -17  -9    9.51    2.11
  -7 -17 -10    3.63    2.05
  -7 -17  10    1.94    0.85
  -7 -17  11    2.83    0.85
   7 -17 -11    3.00    1.10
  -7 -17  12   10.27    1.10
  -7 -17 -12   11.07    2.25
   7  17 -12   10.24    1.51
   7 -17 -12    9.83    1.51
  -7 -17  13    3.01    0.70
   7  17 -13    4.36    1.13
   7 -17 -13    2.30    1.14
   7 -17 -14   17.23    1.83
   7 -17 -15    4.52    1.31
   7 -17 -16   47.45    2.75
  -7 -17 -17   13.63    1.75
   7 -17 -17    9.49    1.37
  -7 -17 -18   25.70    1.90
   7 -17 -18   19.44    1.62
  -7 -17 -19    0.55    1.06
   7 -17 -19    0.66    0.71
  -7 -17 -20    9.03    1.11
   7 -17 -20    6.35    0.81
  -7 -17 -21    2.16    0.64
  -7 -19   0    4.85    1.16
  -7 -19  -1   18.04    1.64
  -7 -19   1   17.31    1.69
   7  19   2   21.38    1.89
  -7 -19  -2   25.19    1.87
   7  19   3   45.02    2.71
  -7 -19  -3   52.67    2.59
  -7 -19  -4   36.13    2.69
   7  19   4   30.03    2.25
  -7 -19  -4   32.51    2.04
  -7 -19   4   32.31    2.17
  -7 -19   5   50.32    2.72
  -7 -19  -5   60.81    3.34
   7  19   5   60.76    3.06
  -7 -19  -5   54.70    2.66
   7  19   6   14.03    1.64
  -7 -19  -6   12.94    2.05
  -7 -19  -6    8.84    1.11
  -7 -19   6   11.15    1.43
  -7 -19  -7    1.85    1.85
  -7 -19  -7    1.00    0.75
  -7 -19   7    0.35    0.82
  -7 -19  -8    0.73    1.70
  -7 -19  -8    0.22    0.58
  -7 -19   8    0.48    0.88
  -7 -19  -9   12.76    2.19
  -7 -19   9   15.50    1.43
  -7 -19 -10   16.04    2.25
  -7 -19  10   11.44    1.23
  -7 -19 -11    6.01    1.85
  -7 -19  11    6.20    0.96
  -7 -19 -12   18.13    2.25
  -7 -19  12   16.69    1.29
  -7 -19  13    0.99    0.54
  -7 -19 -13    2.08    1.71
  -7 -19 -14   33.83    2.48
  -7 -19 -15    1.82    1.50
  -7 -19 -19    4.17    0.87
  -7 -21   0    2.13    1.02
  -7 -21  -1   31.08    2.02
  -7 -21   1   24.83    1.98
  -7 -21  -2   14.76    1.54
  -7 -21  -3    8.63    1.19
   7  21  -4    0.53    1.18
  -7 -21  -4    1.45    0.85
  -7 -21   4    1.13    0.97
   7  21  -5   11.81    1.78
  -7 -21  -5   11.80    1.27
  -7 -21   5   15.15    1.58
  -7 -21  -6    3.16    1.55
  -7 -21  -6    1.63    0.76
  -7 -21   6    1.37    0.90
  -7 -21  -7   26.30    2.34
  -7 -21  -7   22.37    1.48
  -7 -21   7   28.54    1.89
   7  21   8    4.87    1.24
  -7 -21  -8    0.19    0.52
  -7 -21   8    0.90    0.83
  -7 -21  -8    3.59    1.56
  -7 -21  -9   14.54    1.93
   7  21   9   14.55    1.59
  -7 -21   9   13.38    1.30
  -7 -21 -10   11.80    1.83
  -7 -21  10   10.77    1.15
  -7 -21  11    5.23    0.84
  -7 -21 -11    5.93    1.60
  -7 -21 -12   12.27    1.64
  -7 -21  12   11.91    1.00
   7  21  13    9.87    1.20
  -7 -21 -13    5.62    1.44
   7  21  14    6.19    0.98
  -7 -21 -14    3.62    1.26
  -7 -21 -15    3.10    1.12
   7  21  15    4.52    0.87
  -7 -21 -16   10.00    1.18
   7  21  16    9.72    0.93
  -7 -21 -17    7.15    0.94
   7  21  17    5.55    0.65
   7  23   0   18.56    1.90
  -7 -23   0   21.49    1.69
   7  23   1   15.49    1.70
  -7 -23  -1   17.11    1.53
  -7 -23   1   20.62    1.64
   7  23  -1   17.38    1.77
   7  23  -2    2.43    1.16
   7  23   2    2.10    1.12
  -7 -23  -2    3.83    0.95
  -7 -23   2    4.22    1.08
   7  23  -3    2.13    1.13
  -7 -23  -3    3.95    0.86
   7  23  -4    4.55    1.19
  -7 -23  -4    5.06    0.91
  -7 -23   4    4.73    1.12
  -7 -23  -5    5.39    0.88
  -7 -23   5    6.25    1.12
  -7 -23  -6    3.71    0.73
  -7 -23   6    3.08    0.93
  -7 -23  -7    2.65    0.63
  -7 -23   7    3.02    0.91
  -7 -23   8    4.95    0.91
  -7 -23   9    7.68    0.89
  -7 -23  10    2.47    0.63
  -7 -23  11    1.57    0.50
   7  23  13    2.28    0.69
   7  23  14    2.08    0.58
   7  23  15    2.83    0.55
   7  25   0   -0.12    0.91
  -7 -25   0    0.42    0.66
   7  25  -1    5.48    1.12
   7  25   1    5.13    1.04
  -7 -25  -1    6.77    0.95
  -7 -25   1    6.24    0.97
  -7 -25  -2    7.52    0.93
   7  25  -2    6.49    1.16
   7  25   2    5.69    1.11
  -7 -25   2    7.18    1.03
   7  25   3   16.26    1.48
  -7 -25  -3   16.66    1.20
   7  25   4    0.94    0.89
  -7 -25  -4    1.86    0.61
  -7 -25   4    1.79    0.76
  -7 -25  -5    4.98    0.70
   7  25   5    3.67    0.99
  -7 -25   5    4.70    0.86
   7  25   6    2.88    0.85
  -7 -25  -6    3.60    0.54
  -7 -25   6    4.14    0.75
  -7 -25   7    6.34    0.81
   7  25   7    5.26    0.94
   7  25   8    3.04    0.83
  -7 -25   8    4.77    0.69
  -7 -25   9    4.30    0.60
  -7 -25  10    0.98    0.37
  -7 -27   0    1.12    0.49
   7  27   1    4.21    0.84
  -7 -27   1    4.73    0.68
  -7 -27  -1    3.72    0.61
   7  27   2    0.24    0.62
  -7 -27  -2    0.62    0.45
  -7 -27   2    0.85    0.50
   7  27   3    6.24    0.88
  -7 -27  -3    6.22    0.60
   7  27   4    0.04    0.56
  -7 -27  -4    0.28    0.30
  -7 -27   4    0.14    0.43
   7  27   5    1.16    0.56
  -7 -27   5    1.39    0.49
  -7 -27   6    0.73    0.40
   7  27   6    0.73    0.50
  -7 -27   7    4.76    0.50
   7  27   7    4.90    0.65
   7  27   8    2.54    0.51
   8   0   0  114.85    6.88
  -8   0   0  108.83    5.11
  -8   0   1    0.20    0.46
  -8   0  -1    0.27    0.44
  -8   0   1   -0.63    1.07
  -8   0  -1   -0.37    0.98
   8   0   1   -0.73    1.15
   8   0  -1   -0.29    0.96
  -8   0  -2  813.54   22.84
  -8   0   2  878.07   20.86
   8   0   2  947.85   28.14
   8   0  -2  908.03   25.13
  -8   0  -2  866.96   20.83
  -8   0   2  874.34   23.73
   8   0  -3    0.21    0.75
  -8   0  -3   -0.01    0.38
  -8   0   3    0.14    0.43
  -8   0   3   -0.53    1.05
   8   0   3    0.44    1.44
  -8   0  -3   -0.05    0.88
   8   0  -4   73.86    3.85
  -8   0   4   70.52    2.48
  -8   0  -4   68.51    2.42
   8   0   4   71.23    6.31
  -8   0  -4   62.76    3.55
  -8   0  -5   -0.02    0.49
  -8   0  -5   -0.01    0.39
  -8   0   5    0.30    0.46
  -8   0  -5    0.55    0.77
   8   0   5    0.17    1.53
  -8   0  -6   39.36    1.65
  -8   0   6   40.53    1.73
   8   0   6   44.90    5.40
  -8   0  -6   41.31    2.72
  -8   0  -6   35.59    2.02
  -8   0  -7    0.17    0.37
  -8   0  -7   -0.11    0.54
  -8   0   7    0.17    0.41
  -8   0  -7   -0.13    0.71
   8   0   7   -0.20    1.36
  -8   0   8  417.15   10.31
  -8   0  -8  406.75   11.06
  -8   0  -8  397.77   10.18
  -8   0  -9   -0.06    0.61
  -8   0   9    0.12    0.35
  -8   0 -10   97.19    3.81
  -8   0 -10   92.78    3.48
  -8   0 -11   -0.13    0.68
   8   0 -11    0.40    0.96
   8   0 -12  136.85    5.81
  -8   0 -12  126.78    4.59
   8   0 -13   -0.12    1.11
   8   0 -13    0.20    1.32
  -8   0 -13    2.21    1.02
   8   0 -14   93.00    5.16
   8   0 -14   93.64    4.95
  -8   0 -14   85.90    3.60
   8   0 -15   -0.51    1.47
   8   0 -15   -0.53    1.33
  -8   0 -15    1.61    1.08
   8   0 -16   73.75    4.74
   8   0 -16   68.64    4.43
  -8   0 -16   69.19    3.23
   8   0 -17    1.21    1.64
   8   0 -17   -0.42    1.55
  -8   0 -17    3.45    1.16
   8   0 -18   22.28    2.83
   8   0 -18   19.45    2.70
   8   0 -19    0.14    1.56
   8   0 -20   56.26    3.99
   8   0 -21   -0.24    1.34
   8   0 -22   42.72    3.11
   8   0 -23   -0.22    0.97
   8   0 -24   14.17    1.51
   8   0 -25   -0.78    0.71
   8   0 -25   -1.82    0.99
   8   0 -26    2.63    0.72
   8  -2   0  180.05    9.22
  -8  -2   0  183.46    5.20
  -8   2   0  184.25    6.99
   8   2   0  195.81    9.30
  -8  -2   0  193.86    7.44
  -8   2  -1    7.56    0.74
  -8   2   1    6.87    0.71
  -8  -2  -1    7.55    0.78
   8  -2   1    6.76    1.97
   8  -2  -1    9.36    2.04
   8   2   1    6.17    1.93
  -8   2  -1    8.31    1.42
  -8  -2   1    5.92    1.53
  -8  -2  -1    8.54    1.62
   8   2  -1    8.59    1.84
  -8   2  -2  331.65    8.50
  -8   2   2  334.97    8.52
   8  -2  -2  348.19   12.69
  -8   2  -2  334.24    8.98
   8   2  -2  331.65   12.02
  -8  -2  -2  328.36   10.69
  -8  -2  -2  325.23    8.54
   8   2   2  352.11   14.34
   8  -2   2  344.45   14.40
  -8  -2   2  342.73   11.27
  -8   2  -2  304.44   10.13
  -8   2  -3   10.43    1.45
  -8   2  -3    9.19    0.78
  -8   2   3    6.06    0.69
  -8   2  -3    8.11    0.92
  -8  -2  -3    8.28    0.79
   8  -2   3    6.84    2.21
   8   2  -3    7.11    1.38
  -8  -2   3    7.05    0.75
   8   2   3    8.43    2.34
   8  -2  -3    7.22    1.62
  -8  -2   3    6.14    1.63
  -8  -2  -3    9.77    1.57
  -8   2  -4   14.04    0.94
   8   2   4   11.69    2.69
  -8   2   4   12.99    0.94
  -8   2  -4   12.84    1.16
  -8  -2  -4   13.81    0.97
  -8   2  -4   14.05    1.52
  -8  -2   4   15.37    1.04
   8  -2  -4   12.44    1.73
  -8  -2  -4   14.88    1.20
  -8  -2  -4   14.26    1.80
   8  -2   4   11.55    2.79
  -8  -2   4   14.96    2.15
  -8   2  -5    9.98    0.82
  -8   2   5    8.37    0.79
  -8  -2  -5   10.10    1.02
  -8   2  -5   13.00    1.43
   8   2   5   11.50    2.77
  -8  -2  -5   12.98    1.76
   8  -2   5   11.37    2.83
   8  -2  -5    8.57    1.20
  -8  -2   5    8.49    0.83
  -8  -2  -5   10.11    0.84
  -8  -2  -5   11.54    1.11
  -8   2   6  246.11    6.17
  -8  -2   6  240.16    6.23
  -8  -2  -6  220.87    6.68
  -8  -2  -6  223.38    6.08
  -8  -2  -6  218.20    6.29
  -8   2  -6  228.11    7.27
  -8  -2  -6  225.96    8.11
   8  -2   6  234.98   12.92
   8   2   6  241.63   13.04
  -8   2   7   13.74    0.95
  -8   2  -7   11.60    1.20
  -8  -2   7   14.58    1.01
  -8  -2  -7   13.99    1.24
  -8  -2  -7   13.52    1.23
   8   2   7   14.71    3.48
   8  -2   7   14.06    3.24
  -8  -2  -7   13.21    0.92
  -8  -2  -7   13.34    1.71
  -8  -2   7   12.73    2.16
  -8   2   8  257.58    6.88
  -8  -2  -8  259.62    6.83
  -8   2  -8  271.15    7.73
  -8  -2  -8  277.19    7.72
  -8  -2   8  246.76    6.93
  -8  -2  -8  254.06    7.22
  -8   2  -9    4.28    0.85
  -8  -2  -9    3.88    0.79
  -8  -2   9    3.71    0.62
  -8  -2  -9    4.45    1.04
  -8  -2  -9    6.56    1.17
  -8   2 -10  107.97    4.08
  -8  -2 -10   99.26    3.70
   8  -2 -10  105.51    4.64
  -8  -2 -10  103.66    3.98
  -8  -2 -10   96.77    3.83
  -8   2 -11   62.95    2.99
  -8  -2 -11   59.23    2.87
  -8  -2 -11   61.66    2.79
   8  -2 -11   59.84    3.46
  -8  -2 -11   58.59    2.88
  -8  -2 -12  126.36    4.41
  -8  -2 -12  130.82    4.66
   8  -2 -12  109.23    5.67
   8  -2 -12  133.95    5.72
  -8  -2 -12  114.04    4.43
  -8  -2 -13    8.33    1.31
  -8  -2 -13    9.29    1.16
   8  -2 -13    6.49    1.59
   8   2 -13    6.48    1.59
  -8  -2 -13    9.74    1.44
   8  -2 -14  112.55    5.46
  -8  -2 -14  100.73    4.21
   8   2 -14  114.52    5.73
   8  -2 -15   13.68    2.19
   8   2 -15   15.94    2.41
  -8  -2 -15   15.71    1.71
   8  -2 -16   65.88    4.52
   8   2 -16   68.09    4.45
   8  -2 -16   61.23    4.15
  -8  -2 -16   61.89    3.22
   8  -2 -17   11.75    2.52
   8   2 -17   12.03    2.33
   8  -2 -17   11.17    2.14
  -8  -2 -17   15.39    1.77
   8  -2 -18   10.76    2.33
   8   2 -18   11.18    2.22
   8  -2 -18   12.19    2.18
  -8  -2 -18   14.17    1.73
   8  -2 -19    1.78    1.76
   8   2 -19    1.27    1.61
   8   2 -19    0.70    1.64
  -8  -2 -19    5.71    1.38
   8   2 -20   30.20    2.92
   8  -2 -20   30.92    3.05
   8   2 -20   32.06    3.14
   8   2 -21    0.76    1.20
   8  -2 -21    0.06    1.46
   8   2 -22   56.94    3.48
   8  -2 -22   52.99    3.52
   8  -2 -23   11.98    1.69
   8   2 -23   10.73    1.55
   8  -2 -24   22.58    1.85
   8   2 -24   21.67    1.70
   8  -2 -25   -0.42    0.77
  -8   4   0  262.78    7.43
  -8  -4   0  277.13    7.15
   8   4   0  265.52   11.67
  -8  -4   0  269.31    9.66
  -8   4  -1    3.95    0.67
  -8  -4  -1    3.43    0.58
  -8   4  -1    3.56    1.00
   8   4  -1    4.97    1.46
  -8  -4   1    4.25    1.47
  -8  -4  -1    3.61    1.35
   8   4   1    4.46    1.66
  -8   4   1    4.15    0.60
  -8  -4  -2   53.12    3.55
  -8   4  -2   49.41    2.24
   8   4   2   46.45    4.85
  -8  -4  -2   50.79    2.21
  -8  -4   2   46.50    1.92
  -8   4  -2   48.93    2.87
  -8  -4   2   49.84    3.68
  -8   4   2   44.43    1.88
   8  -4   3    8.49    2.34
  -8  -4  -3    8.54    1.12
  -8  -4   3    6.77    0.74
   8   4   3    6.64    2.26
  -8   4  -3    8.12    0.94
  -8  -4   3    7.34    1.81
  -8  -4  -3    7.84    1.56
  -8   4  -3    7.90    1.23
  -8   4   3    6.33    0.71
  -8   4  -4   54.22    2.84
  -8  -4  -4   55.04    2.44
  -8  -4  -4   61.67    3.83
  -8  -4   4   56.95    2.17
  -8   4  -4   56.20    2.53
   8   4   4   65.63    6.20
   8  -4  -4   57.26    4.16
   8  -4   4   57.09    5.69
  -8  -4  -5   28.26    1.65
  -8  -4  -5   25.66    1.34
   8   4   5   21.95    3.82
  -8  -4  -5   28.49    2.64
  -8   4  -5   29.28    1.88
  -8   4  -5   21.49    1.54
  -8  -4   5   20.29    2.58
   8  -4  -5   22.27    2.38
   8  -4   5   21.11    3.65
   8  -4   6   28.66    4.36
  -8  -4  -6   34.53    1.55
  -8  -4  -6   34.15    1.90
  -8  -4  -6   31.97    2.75
  -8   4  -6   26.50    1.80
   8   4   6   34.53    4.91
  -8  -4   6   28.43    2.97
  -8  -4  -7    1.70    0.63
  -8  -4  -7    2.49    0.53
  -8  -4  -7    4.19    1.06
   8  -4  -7    3.01    0.86
  -8  -4  -7    3.00    1.19
  -8   4  -8  233.63    7.18
  -8  -4  -8  236.54    7.00
  -8  -4  -8  239.58    7.13
   8  -4  -8  237.40    7.71
  -8  -4  -8  238.41    6.38
  -8   4  -9    5.06    0.95
  -8  -4   9    4.97    0.69
  -8  -4  -9    5.18    0.90
  -8  -4  -9    5.16    1.23
   8  -4  -9    4.28    1.10
  -8  -4  -9    8.29    1.37
  -8  -4  10   84.69    2.93
  -8  -4 -10   87.80    3.59
   8  -4 -10   78.62    4.39
  -8   4 -10   92.77    3.70
   8  -4 -10   82.05    4.13
  -8  -4 -10   87.32    3.56
  -8  -4 -10   81.67    3.58
  -8  -4 -11    0.69    0.61
  -8  -4 -11    1.32    1.23
   8  -4 -11    0.73    0.93
   8  -4 -11    0.49    1.20
  -8  -4 -12  114.22    4.35
   8  -4 -12  111.55    5.59
   8  -4 -12  110.55    5.17
  -8  -4 -12  110.93    4.26
  -8  -4 -12  107.69    4.35
  -8  -4 -13   14.49    1.39
  -8  -4 -13   13.31    1.74
   8  -4 -13   15.37    2.27
   8  -4 -13   16.71    2.09
  -8  -4 -13   15.76    1.84
   8  -4 -14   96.65    5.30
  -8  -4 -14   91.27    3.90
   8  -4 -14   95.67    5.00
   8   4 -14   79.95    4.76
  -8  -4 -14   80.81    3.84
  -8  -4 -15    8.95    1.63
   8  -4 -15    8.12    1.85
   8   4 -15    7.15    1.85
   8   4 -15    9.70    2.11
  -8  -4 -15   11.61    1.85
   8   4 -16  110.87    5.72
   8  -4 -16  104.79    5.46
  -8  -4 -16   94.86    4.07
   8   4 -16  104.17    5.60
  -8  -4 -16   91.68    4.28
  -8  -4 -17   11.43    1.56
   8   4 -17   12.24    2.29
   8   4 -17   12.90    2.36
  -8  -4 -17   15.44    1.91
   8   4 -18    9.68    2.11
   8   4 -18    9.69    2.12
  -8  -4 -18   12.21    1.79
   8   4 -19   27.53    2.91
   8   4 -19   22.88    2.90
   8  -4 -19   25.46    2.96
  -8  -4 -19   25.41    2.22
   8  -4 -20   44.89    3.57
   8   4 -20   44.59    3.39
   8   4 -20   46.03    3.63
   8   4 -21   34.38    2.79
   8  -4 -21   32.83    2.96
   8   4 -22   48.51    3.07
   8  -4 -22   50.22    3.33
   8  -4 -23    3.52    1.23
   8   4 -23    3.37    1.04
   8  -4 -24   16.40    1.61
   8  -4 -24   10.59    1.59
   8  -4 -25    0.53    0.69
   8  -4 -25    0.66    0.81
  -8  -6   0   22.66    2.58
  -8  -6   0   21.49    1.26
  -8   6   0   20.55    1.35
  -8  -6   1   28.90    2.84
  -8   6  -1   27.32    1.57
  -8  -6  -1   23.68    2.54
  -8  -6  -1   26.25    1.73
  -8  -6  -1   23.89    1.35
   8   6  -1   19.09    1.20
  -8   6   1   23.81    1.41
   8   6  -2  514.75   13.01
  -8  -6  -2  537.81   13.41
  -8  -6  -2  532.49   16.14
  -8  -6  -2  532.57   13.04
  -8  -6   2  517.50   13.06
  -8   6  -2  525.66   13.49
  -8   6  -2  511.06   14.57
   8   6   2  507.57   19.64
  -8  -6   3   49.44    2.02
  -8  -6  -3   47.83    2.30
  -8  -6  -3   44.59    3.47
  -8  -6  -3   46.41    1.90
   8   6  -3   42.90    1.95
  -8   6  -3   44.24    2.18
   8   6   3   45.43    5.09
  -8   6  -3   41.06    2.50
  -8  -6   4  223.59    9.23
  -8  -6  -4  223.67    6.16
  -8  -6  -4  227.41    6.65
  -8  -6   4  226.82    6.26
  -8  -6  -4  230.87    8.88
   8   6  -4  225.37    6.40
  -8   6  -4  226.96    6.74
   8   6   4  236.23   12.66
   8   6   5    4.19    1.95
  -8   6  -5    1.78    0.64
   8   6  -5    1.64    0.61
  -8  -6  -5    1.75    0.53
  -8  -6   5    1.75    0.58
  -8  -6  -5    5.09    1.12
  -8  -6   5    2.12    1.29
  -8  -6  -5    1.98    1.15
  -8   6  -6   74.13    3.12
  -8  -6  -6   73.14    3.10
  -8  -6   6   71.09    2.61
  -8  -6  -6   65.35    4.35
  -8  -6  -7    9.80    1.08
  -8  -6  -7   12.56    1.50
  -8  -6   7   11.00    0.96
   8  -6  -7   11.07    1.60
   8  -6  -7    9.90    1.23
  -8   6  -7   10.22    1.20
  -8  -6  -8  147.23    4.46
  -8  -6  -8  156.64    5.28
  -8  -6   8  154.76    4.57
  -8  -6  -8  155.66    5.14
   8  -6  -8  156.98    6.14
   8  -6  -8  150.82    5.63
  -8  -6  -9    7.14    1.01
  -8  -6  -9    9.40    1.59
   8  -6  -9    7.49    1.26
   8  -6  -9    7.66    1.59
   8  -6 -10   22.63    2.39
  -8  -6 -10   22.85    2.07
   8  -6 -10   21.25    2.01
  -8  -6 -10   25.81    1.74
  -8  -6 -10   27.80    2.11
  -8  -6  11   18.37    1.23
  -8  -6 -11   19.29    1.54
   8  -6 -11   18.43    2.32
  -8  -6 -11   20.11    2.05
   8  -6 -11   16.69    1.91
  -8  -6 -11   23.68    2.13
   8  -6 -12   97.91    5.23
  -8  -6 -12   92.22    4.14
   8  -6 -12   88.64    4.61
  -8  -6 -12   93.06    3.73
  -8  -6 -12   94.59    4.11
  -8  -6 -13   18.14    1.50
   8  -6 -13   18.90    2.61
  -8  -6 -13   17.27    2.00
   8  -6 -13   17.94    2.11
  -8  -6 -13   20.40    2.20
   8  -6 -14   85.18    5.00
  -8  -6 -14   83.89    4.01
   8  -6 -14   80.65    4.50
   8   6 -14   77.97    4.65
  -8  -6 -14   80.67    3.90
   8  -6 -15    5.00    1.90
  -8  -6 -15    5.44    1.64
   8   6 -15    7.37    1.92
  -8  -6 -15    9.99    1.88
   8  -6 -16  132.75    6.73
  -8  -6 -16  149.84    5.48
   8   6 -16  139.11    6.65
   8   6 -16  139.48    6.75
  -8  -6 -16  137.40    5.52
   8  -6 -17   70.26    4.76
   8   6 -17   75.26    4.66
   8   6 -17   71.04    4.64
  -8  -6 -17   72.11    3.80
  -8  -6 -17   68.64    3.50
   8   6 -18   24.98    2.69
  -8  -6 -18   21.91    2.03
   8   6 -18   24.60    2.93
  -8  -6 -18   23.15    2.30
  -8  -6 -19   11.76    1.56
   8   6 -19    9.88    1.92
   8   6 -19   10.19    2.12
  -8  -6 -19   14.58    1.98
   8   6 -20   54.63    3.55
  -8  -6 -20   51.24    2.57
   8   6 -20   54.38    3.80
   8  -6 -21    1.70    1.52
   8   6 -21    2.52    1.17
   8  -6 -22   37.07    2.80
   8   6 -22   33.33    2.32
   8  -6 -23    0.85    1.00
   8  -6 -23   -0.42    1.20
   8  -6 -24    9.14    1.37
   8  -6 -24    7.53    1.25
   8  -6 -25    0.35    0.56
   8  -6 -25   -0.04    0.62
  -8   8   0  603.39   15.66
   8   8   0  622.27   15.45
  -8  -8   0  645.44   15.49
  -8  -8   0  637.54   19.13
  -8  -8   0  624.07   22.37
   8   8  -1   43.06    1.98
  -8   8  -1   44.09    2.13
  -8   8   1   42.09    1.98
   8   8   1   43.81    1.95
  -8  -8  -1   45.06    1.98
  -8  -8  -1   46.69    3.82
  -8  -8   1   46.23    4.73
  -8  -8  -1   49.06    5.19
  -8  -8   2   69.82    4.82
   8   8  -2   81.45    2.88
  -8  -8  -2   81.11    3.22
  -8  -8  -2   76.76    2.72
  -8   8  -2   76.06    3.00
  -8  -8  -2   78.34    4.93
  -8  -8   2   69.03    5.53
  -8  -8  -2   80.32    6.92
  -8  -8  -3   28.56    2.01
  -8   8  -3   29.06    1.73
   8   8  -3   27.28    1.63
  -8  -8  -3   27.50    1.49
  -8  -8   3   31.00    1.63
  -8  -8  -3   26.28    4.08
   8   8  -4  117.06    3.97
  -8  -8  -4  111.51    3.66
  -8  -8  -4  117.61    4.23
  -8  -8   4  114.49    3.78
  -8   8  -4  116.74    4.14
  -8  -8  -4  110.92    8.70
   8   8  -5    0.73    0.66
  -8  -8  -5    1.42    0.60
  -8  -8   5    2.09    0.66
   8  -8  -5    1.73    0.82
   8   8  -6   27.19    1.80
   8  -8  -6   26.89    2.19
  -8  -8  -6   27.67    1.47
  -8  -8  -6   32.03    2.16
  -8  -8   6   28.81    1.55
  -8  -8   7    3.63    0.71
  -8  -8  -7    4.32    1.37
   8  -8  -7    3.39    1.10
  -8  -8  -8   52.42    2.56
   8  -8  -8   52.43    3.29
  -8  -8  -8   50.30    2.95
  -8  -8   8   55.20    2.27
  -8  -8  -9   15.84    1.90
  -8  -8   9   12.96    1.08
   8  -8  -9   14.56    1.94
  -8  -8  -9   15.88    1.36
   8  -8  -9   11.89    1.46
  -8  -8 -10   11.67    1.21
  -8  -8 -10   10.14    1.90
   8  -8 -10   10.60    1.47
   8  -8 -10   10.26    1.81
  -8  -8  10   10.98    0.98
   8  -8 -11   35.77    3.09
  -8  -8 -11   35.71    2.65
   8  -8 -11   34.46    2.58
  -8  -8 -11   43.01    2.82
  -8  -8 -12   27.31    2.56
   8  -8 -12   25.46    2.71
  -8  -8 -12   31.68    2.62
  -8  -8 -13   48.02    3.22
   8  -8 -13   48.60    3.70
  -8  -8 -13   51.77    3.43
   8  -8 -14   10.46    2.08
  -8  -8 -14   12.26    2.06
   8   8 -14   13.20    2.19
  -8  -8 -15   36.77    2.83
   8   8 -15   35.28    3.31
   8  -8 -15   36.24    3.43
  -8  -8 -15   40.71    3.07
  -8  -8 -16  287.16    9.38
   8  -8 -16  312.05   11.04
   8   8 -16  318.18   10.97
   8   8 -16  316.74   11.13
  -8  -8 -16  295.62    9.56
  -8  -8 -17    2.58    1.58
   8   8 -17    2.42    1.51
   8   8 -17    1.35    1.58
   8  -8 -17    3.23    1.95
   8  -8 -18    7.05    1.98
  -8  -8 -18    8.56    1.76
   8   8 -18    8.78    1.82
   8   8 -18    7.34    1.93
  -8  -8 -18   13.97    2.12
   8  -8 -19    5.83    1.94
  -8  -8 -19    8.61    1.63
   8   8 -19    7.48    1.62
   8   8 -19    8.72    1.91
  -8  -8 -20   58.50    2.89
   8   8 -20   68.33    4.05
   8   8 -20   65.87    3.62
   8  -8 -20   66.52    4.08
  -8  -8 -21   12.34    1.28
   8   8 -21   10.09    1.37
   8  -8 -21    8.25    1.63
   8  -8 -22   32.47    2.43
   8  -8 -23    0.27    0.92
   8  -8 -24    3.30    0.79
   8  -8 -24    4.64    1.02
  -8 -10   0  193.52   11.43
   8  10   0  206.29    6.10
  -8 -10   0  214.09    6.05
  -8 -10  -1    5.68    2.21
  -8 -10   1    7.12    2.22
   8  10  -1    6.15    0.93
  -8 -10  -1    8.97    1.60
  -8 -10  -1    6.21    0.90
   8  10   1    8.58    1.00
   8  10  -2  177.74    5.40
  -8 -10  -2  168.17    5.14
   8  10  -3   66.24    2.80
  -8 -10  -3   67.05    2.57
  -8 -10   3   59.46    2.54
   8  10  -4   63.08    2.81
  -8 -10  -4   63.04    2.51
  -8 -10   4   59.70    2.52
   8  10  -5    1.40    0.79
  -8 -10  -5    1.16    0.62
  -8 -10   5    1.59    0.63
   8  10  -6    3.64    0.97
  -8 -10  -6    4.91    0.79
  -8 -10   6    2.12    0.72
  -8 -10  -6    5.01    1.58
   8 -10  -6    3.75    1.03
   8  10  -7    3.38    1.02
  -8 -10  -7    3.30    0.70
  -8 -10   7    2.86    0.79
  -8 -10  -7    4.57    1.57
   8 -10  -7    5.54    1.21
  -8 -10  -8   57.52    2.70
   8 -10  -8   56.93    3.38
  -8 -10  -8   55.06    2.28
  -8 -10   8   58.07    2.46
  -8 -10  -8   63.16    3.35
  -8 -10  -9    6.67    0.92
  -8 -10   9    4.81    0.81
   8 -10  -9    5.69    1.34
  -8 -10  -9    6.97    1.82
   8 -10 -10   28.44    2.63
  -8 -10  10   27.82    1.61
  -8 -10 -10   26.93    2.50
   8 -10 -11   21.75    2.44
  -8 -10  11   23.07    1.44
  -8 -10 -11   21.71    2.51
  -8 -10 -12   53.38    3.35
   8 -10 -12   51.63    3.70
   8 -10 -13    1.68    1.41
  -8 -10 -13    2.70    1.97
   8 -10 -14  202.21    8.05
  -8 -10 -14  185.36    6.95
   8  10 -14  197.10    7.93
   8 -10 -15   56.80    4.02
   8  10 -15   53.33    3.94
  -8 -10 -15   58.44    3.48
  -8 -10 -16   34.86    2.82
   8  10 -16   35.27    3.05
   8  10 -16   32.94    3.11
   8 -10 -16   32.89    3.27
   8 -10 -17    8.43    2.03
  -8 -10 -17   11.30    1.97
   8  10 -17    8.35    1.70
   8  10 -17    8.23    1.89
   8  10 -18   30.23    2.58
  -8 -10 -18   28.48    2.38
   8  10 -18   32.33    2.93
   8 -10 -18   30.35    2.98
   8  10 -19   13.17    1.63
  -8 -10 -19   15.38    1.84
   8  10 -19   12.40    1.93
   8 -10 -19   13.31    2.10
   8 -10 -19   11.27    1.87
  -8 -10 -20   37.16    2.26
   8  10 -20   34.57    2.70
   8 -10 -20   33.10    2.76
   8 -10 -20   32.28    2.60
  -8 -10 -21    9.34    1.28
   8 -10 -21    9.86    1.60
   8 -10 -21    8.88    1.46
  -8 -10 -22   14.02    1.19
   8 -10 -22   16.90    1.81
   8 -10 -22   14.91    1.47
   8 -10 -23    0.28    0.58
   8 -10 -23   -0.15    0.86
   8 -10 -24    4.08    0.74
   8  12   0  162.55    5.14
  -8 -12   0  154.80    4.98
  -8 -12  -1   25.02    2.19
   8  12  -1   22.14    1.60
   8  12   1   24.19    1.64
  -8 -12  -1   22.66    1.56
  -8 -12   1   18.82    1.47
  -8 -12  -2  104.63    4.27
   8  12  -2  106.43    3.93
   8  12   2  101.76    3.79
  -8 -12  -2  105.76    3.70
   8  12  -3   38.60    2.26
  -8 -12  -3   44.78    2.79
  -8 -12  -3   42.71    2.10
  -8 -12   3   41.97    2.13
   8  12  -4   11.88    1.42
  -8 -12  -4   11.26    1.10
  -8 -12   4    9.90    1.12
  -8 -12  -4    8.12    1.78
   8  12  -5    9.55    1.28
  -8 -12  -5    8.36    1.02
  -8 -12   5    7.81    1.01
   8  12  -6    5.83    1.23
  -8 -12  -6    6.25    0.91
  -8 -12   6    5.25    0.93
   8 -12  -7   12.40    1.52
   8  12  -7   12.19    1.57
  -8 -12  -7   10.96    1.10
  -8 -12   7   10.77    1.15
   8 -12  -8   46.28    2.99
  -8 -12  -8   51.74    3.29
  -8 -12  -8   48.88    2.18
  -8 -12   8   52.14    2.38
   8 -12  -9   12.28    1.69
  -8 -12  -9   15.65    2.26
  -8 -12   9   12.74    1.23
  -8 -12 -10   60.63    3.75
  -8 -12  10   61.96    2.64
   8 -12 -10   60.42    3.68
  -8 -12 -11   23.46    2.52
  -8 -12  11   20.26    1.43
   8 -12 -11   21.12    2.30
  -8 -12  12  112.93    3.85
  -8 -12 -12  115.39    5.15
   8 -12 -12  111.12    5.44
  -8 -12 -13   20.13    2.47
   8 -12 -13   17.24    2.26
  -8 -12 -14   31.56    2.91
   8  12 -14   34.67    3.01
   8 -12 -14   26.45    2.82
  -8 -12 -15   35.44    2.90
   8  12 -15   29.33    2.68
   8  12 -15   30.12    2.88
   8 -12 -15   30.79    2.89
   8 -12 -15   28.52    2.48
  -8 -12 -16   23.31    2.39
   8  12 -16   24.47    2.34
   8  12 -16   20.80    2.43
   8 -12 -16   21.26    2.47
   8 -12 -16   15.56    1.98
   8 -12 -17    9.50    1.88
  -8 -12 -17    9.16    1.77
   8  12 -17    4.59    1.52
   8 -12 -17    5.23    1.42
  -8 -12 -18   23.17    2.20
   8  12 -18   20.63    2.22
   8 -12 -18   23.03    2.40
   8 -12 -18   20.06    2.05
   8 -12 -19    2.24    1.29
  -8 -12 -19    4.38    1.41
   8  12 -19    1.53    1.02
   8 -12 -19    1.28    0.98
  -8 -12 -20   20.82    1.72
   8 -12 -20   15.95    1.96
   8 -12 -20   17.20    1.57
  -8 -12 -21    4.79    1.09
   8 -12 -21    3.54    0.83
   8 -12 -21    2.91    1.18
  -8 -12 -22    5.83    0.82
   8 -12 -22    3.76    0.98
   8 -12 -23    0.60    0.61
   8  14   0  103.98    3.99
  -8 -14   0  105.93    3.86
  -8 -14  -1   51.07    2.98
   8  14   1   42.89    2.36
   8  14  -1   45.14    2.48
  -8 -14  -1   46.77    2.37
  -8 -14   1   45.65    2.34
  -8 -14  -2  104.19    4.38
   8  14  -2  104.57    4.07
   8  14   2   99.16    3.87
  -8 -14  -2  100.59    3.74
   8  14  -3   32.04    2.21
  -8 -14  -3   40.15    2.81
   8  14   3   40.63    2.23
  -8 -14  -3   34.54    2.02
  -8 -14   3   31.31    1.97
  -8 -14  -4   13.69    2.18
  -8 -14  -4   13.73    1.33
  -8 -14   4   14.02    1.39
   8  14  -4   13.94    1.55
  -8 -14  -5   15.21    2.17
  -8 -14  -5   14.04    1.35
  -8 -14   5   11.28    1.30
   8  14  -5   10.97    1.47
   8  14  -6    1.25    1.07
  -8 -14  -6    2.73    1.80
  -8 -14  -6    1.06    0.71
  -8 -14   6    1.95    0.92
   8  14  -7    7.97    1.49
  -8 -14  -7    8.71    1.09
  -8 -14   7   10.81    1.25
  -8 -14  -7   10.57    2.04
  -8 -14   8   33.83    1.94
  -8 -14  -8   26.65    1.66
   8 -14  -9    4.89    1.22
  -8 -14   9    4.80    0.97
  -8 -14  10  130.13    4.39
   8 -14 -10  120.37    5.33
  -8 -14 -11   27.97    2.87
  -8 -14  11   23.93    1.62
   8 -14 -11   24.34    2.32
  -8 -14  12   12.64    1.18
  -8 -14 -12   14.48    2.32
   8 -14 -12   15.91    1.99
  -8 -14 -13   18.24    2.55
   8 -14 -13   13.41    1.90
  -8 -14 -14   43.56    3.20
   8  14 -14   41.46    3.19
   8 -14 -14   42.10    3.09
   8 -14 -15    5.03    1.50
  -8 -14 -15    7.05    1.93
   8  14 -15    4.96    1.48
  -8 -14 -16   25.03    2.52
   8  14 -16   24.67    2.33
   8 -14 -16   22.88    2.37
   8 -14 -17    2.46    1.42
  -8 -14 -17    6.27    1.79
   8  14 -17    4.78    1.31
  -8 -14 -18   20.34    1.91
   8  14 -18   18.86    1.83
   8 -14 -18   17.34    2.05
  -8 -14 -19    4.19    1.28
   8  14 -19    1.85    0.80
   8 -14 -19    1.11    0.99
  -8 -14 -20    8.02    1.30
   8 -14 -20    6.43    1.22
  -8 -14 -21    4.16    0.89
   8 -14 -21    3.66    0.91
   8 -14 -22    4.73    0.72
   8  16   0   50.37    2.72
  -8 -16   0   49.55    2.55
   8  16  -1   12.55    1.48
   8  16   1   12.61    1.44
  -8 -16  -1   11.69    1.40
  -8 -16   1   11.18    1.42
  -8 -16  -2   40.81    2.88
   8  16  -2   38.37    2.45
   8  16   2   38.63    2.27
  -8 -16  -2   37.60    2.20
   8  16  -3    0.22    0.99
  -8 -16  -3    3.36    1.84
   8  16   3    3.33    1.15
  -8 -16  -3    0.89    0.93
  -8 -16  -4   10.22    2.12
   8  16  -4    6.41    1.22
  -8 -16  -4    7.26    1.11
  -8 -16   4    5.73    1.13
   8  16  -5    3.60    1.09
  -8 -16  -5    3.34    0.93
  -8 -16   5    1.42    0.95
   8  16  -6   20.07    1.98
  -8 -16  -6   21.34    2.61
  -8 -16  -6   20.53    1.58
  -8 -16   6   23.58    1.76
  -8 -16  -7   90.28    4.41
   8  16  -7   97.17    4.41
  -8 -16   7   88.92    3.60
  -8 -16  -7   91.10    3.51
  -8 -16   8  124.75    4.49
  -8 -16  -8  131.03    5.41
  -8 -16  -8  125.42    4.26
  -8 -16  -9   37.16    3.03
  -8 -16   9   33.49    2.02
  -8 -16  10   10.47    1.23
  -8 -16  11   16.49    1.39
   8 -16 -11   13.99    1.72
  -8 -16  12   22.04    1.49
   8 -16 -12   21.96    2.09
   8  16 -13    4.08    1.20
   8 -16 -13    2.96    1.21
   8  16 -14   16.66    1.92
   8 -16 -14   15.44    1.79
   8  16 -15    6.48    1.33
   8 -16 -15    4.68    1.33
  -8 -16 -16    8.71    1.56
   8  16 -16    7.36    1.24
   8 -16 -16    6.40    1.29
  -8 -16 -17   12.49    1.75
   8 -16 -17    9.12    1.37
  -8 -16 -18    3.90    1.34
   8 -16 -18    2.56    0.98
  -8 -16 -19    3.45    1.08
   8 -16 -19    3.65    0.84
  -8 -16 -20    4.22    0.89
   8 -16 -20    2.66    0.65
  -8 -16 -21    5.36    0.70
   8  18   0   14.02    1.63
  -8 -18   0   13.94    1.51
   8  18  -1    6.57    1.28
   8  18   1    7.47    1.39
  -8 -18  -1    6.46    1.17
  -8 -18   1    6.30    1.33
   8  18   2   16.02    1.72
  -8 -18  -2   11.91    1.46
   8  18  -2   12.48    1.61
   8  18   3    8.66    1.43
   8  18  -3    6.76    1.44
  -8 -18  -3    8.25    1.22
   8  18  -4    4.46    1.38
  -8 -18  -4    6.70    1.92
   8  18   4    7.79    1.32
  -8 -18  -4    5.21    1.07
  -8 -18   4    6.76    1.29
   8  18  -5   53.11    3.10
  -8 -18  -5   56.02    3.30
   8  18   5   55.24    2.88
  -8 -18  -5   51.56    2.59
  -8 -18   5   54.56    2.81
   8  18  -6   66.23    3.71
  -8 -18  -6   75.71    3.89
   8  18   6   72.74    3.42
  -8 -18  -6   70.19    2.99
  -8 -18   6   71.23    3.20
  -8 -18  -7    2.72    1.98
  -8 -18  -7    2.16    0.83
  -8 -18   7    2.15    0.97
  -8 -18  -8   43.82    3.07
  -8 -18  -8   35.29    1.93
  -8 -18   8   44.24    2.31
  -8 -18  -9   15.89    2.41
  -8 -18   9   16.65    1.46
  -8 -18 -10    5.64    2.01
  -8 -18  10    3.07    0.83
  -8 -18 -11    3.73    1.92
  -8 -18  11    5.31    0.92
  -8 -18  12    9.24    1.01
  -8 -18 -12    9.40    2.13
   8  18 -12    9.72    1.43
  -8 -18 -16    2.69    1.39
  -8 -18 -17    9.24    1.38
  -8 -18 -18    5.73    1.10
  -8 -18 -19    5.72    0.87
   8  18  19    5.66    0.59
   8  20   0    0.07    1.22
  -8 -20   0   -0.42    1.05
   8  20   1   25.85    2.12
   8  20  -1   24.73    2.18
  -8 -20  -1   30.09    2.05
  -8 -20   1   27.78    1.99
   8  20  -2   11.10    1.71
   8  20   2    9.94    1.49
  -8 -20  -2   13.36    1.47
   8  20  -3   38.99    2.68
   8  20   3   46.43    2.72
  -8 -20  -3   42.36    2.35
   8  20   4   18.99    1.81
  -8 -20  -4   15.58    1.48
  -8 -20   4   18.41    1.73
   8  20   5    1.33    1.08
  -8 -20  -5   -0.16    0.78
  -8 -20   5    0.65    0.90
  -8 -20  -6   16.31    2.17
   8  20   6   12.84    1.55
  -8 -20  -6   12.63    1.22
  -8 -20   6   11.93    1.42
  -8 -20  -7    6.58    1.77
   8  20   7    5.46    1.26
  -8 -20  -7    2.90    0.76
  -8 -20   7    3.68    0.96
  -8 -20  -8   18.87    2.08
   8  20   8   16.58    1.70
  -8 -20  -8   13.46    1.10
  -8 -20   8   12.78    1.36
  -8 -20  -9    5.47    1.66
   8  20   9    6.69    1.26
  -8 -20   9    3.56    0.92
  -8 -20 -10    6.89    1.71
   8  20  10   10.35    1.42
  -8 -20  10    6.21    0.96
  -8 -20 -11   18.74    2.04
   8  20  11   22.38    1.73
  -8 -20  11   16.53    1.26
   8  20  12   10.72    1.26
  -8 -20 -12    9.28    1.69
  -8 -20 -13    4.37    1.42
   8  20  13    7.87    1.07
  -8 -20 -14    3.78    1.30
   8  20  14    4.86    0.90
  -8 -20 -15   12.27    1.47
   8  20  15   11.71    1.05
   8  20  16    6.48    0.80
  -8 -20 -16    6.79    1.14
   8  20  17    2.63    0.53
  -8 -22   0   17.15    1.52
  -8 -22  -1    5.41    1.06
  -8 -22   1    4.51    1.15
   8  22   2    1.48    1.09
  -8 -22  -2    3.06    0.97
  -8 -22   2    2.88    1.09
   8  22   3    6.80    1.39
  -8 -22  -3    7.25    1.14
   8  22   4   14.21    1.63
  -8 -22  -4   13.75    1.29
  -8 -22   4   14.31    1.42
   8  22   5    5.63    1.18
  -8 -22  -5    5.50    0.96
  -8 -22   5    5.37    1.09
   8  22   6    5.04    1.18
  -8 -22  -6    4.26    0.82
  -8 -22   6    4.39    1.00
   8  22   7    9.27    1.29
  -8 -22  -7    7.58    0.83
  -8 -22   7    8.42    1.13
   8  22   8    7.82    1.20
  -8 -22   8    4.25    0.91
   8  22   9   13.16    1.33
  -8 -22   9   11.25    1.07
   8  22  10    3.72    0.93
  -8 -22  10    4.38    0.73
   8  22  11    6.62    0.96
  -8 -22  11    5.78    0.71
   8  22  12    1.20    0.70
   8  22  13    5.59    0.82
   8  22  14    0.67    0.49
   8  22  15   11.99    0.86
  -8 -24   0    5.88    0.97
  -8 -24  -1    9.72    1.07
  -8 -24   1    9.96    1.13
  -8 -24  -2    4.74    0.83
  -8 -24   2    4.96    0.93
  -8 -24  -3   14.28    1.16
  -8 -24  -4    8.09    0.91
  -8 -24   4    7.19    1.04
  -8 -24  -5    1.93    0.59
  -8 -24   5    3.78    0.84
  -8 -24  -6    3.47    0.58
  -8 -24   6    4.51    0.85
   8  24   7    1.47    0.84
  -8 -24   7    3.48    0.70
   8  24   8   -0.16    0.75
  -8 -24   8    1.27    0.58
   8  24   9    4.00    0.82
  -8 -24   9    3.35    0.61
   8  24  10    0.21    0.62
   8  24  11    4.17    0.69
   8  24  12    1.65    0.51
   8  24  13    2.76    0.47
  -8 -26   0    1.26    0.56
   8  26   0    1.68    0.77
  -8 -26  -1    3.03    0.58
  -8 -26   1    3.70    0.68
   8  26   1    2.93    0.82
   8  26   2    6.20    0.98
  -8 -26  -2    8.61    0.77
  -8 -26   2    6.69    0.81
  -8 -26  -3    5.74    0.64
  -8 -26   4    3.51    0.64
  -8 -26   5   -0.27    0.47
  -8 -26   6    0.69    0.44
  -8 -26   7    1.91    0.46
  -9  -1   0  552.14   14.11
   9  -1   0  604.91   20.34
   9   1   0  594.97   19.97
  -9   1   0  578.97   16.79
  -9  -1   0  598.85   17.19
  -9  -1  -1   21.32    2.30
  -9   1  -1   20.38    1.23
  -9   1   1   15.49    1.12
  -9  -1  -1   20.74    1.27
   9  -1   1   21.28    3.24
   9  -1  -1   21.82    2.97
   9   1   1   22.72    3.28
   9   1  -1   16.09    2.52
  -9   1   1   15.73    2.02
  -9  -1   1   17.12    2.17
  -9   1  -1   22.83    2.26
   9   1  -2  212.36    9.64
  -9   1  -2  210.86    8.16
  -9   1  -2  227.04    6.40
  -9   1   2  251.93    6.51
  -9  -1  -2  209.49    8.35
  -9  -1  -2  227.57    6.41
  -9   1  -2  229.16    6.87
   9  -1   2  245.40   12.16
   9  -1  -2  216.50    9.89
   9   1   2  256.37   12.23
  -9  -1   2  251.12    6.56
  -9   1   2  246.88    9.12
  -9  -1   2  254.25    9.32
   9  -1  -3    3.20    1.11
  -9   1   3    2.35    0.58
  -9   1  -3    2.39    0.69
   9   1   3    4.25    1.90
  -9   1  -3    2.86    0.61
  -9  -1  -3    2.96    0.62
  -9  -1   3    2.74    0.64
   9   1  -3    1.69    0.94
  -9   1   3    2.64    1.27
   9  -1   3    3.65    1.87
  -9  -1   3    3.01    1.30
  -9   1  -3    3.32    1.08
  -9  -1  -3    3.58    1.17
  -9   1  -4  194.45    5.31
  -9   1   4  178.98    5.26
  -9   1  -4  189.16    7.01
  -9  -1  -4  170.52    5.72
  -9  -1  -4  183.57    7.22
   9  -1   4  180.16   10.95
   9   1   4  161.84   10.45
  -9  -1   4  184.91    5.33
  -9  -1  -4  191.22    5.31
  -9  -1   4  174.23    7.91
  -9   1  -5   15.73    1.08
  -9   1   5   12.18    1.02
  -9  -1  -5   17.60    1.14
  -9  -1   5   12.86    1.04
   9   1   5   17.23    3.51
  -9  -1  -5   19.41    1.37
  -9   1  -5   17.94    1.83
  -9  -1  -5   19.29    2.07
  -9  -1  -5   15.18    1.34
  -9  -1   5   13.64    2.27
   9  -1   5   18.56    3.60
  -9   1  -6  704.90   17.00
  -9  -1  -6  703.71   17.79
  -9   1   6  703.30   17.04
  -9  -1  -6  694.75   16.99
  -9  -1   6  691.96   17.08
  -9  -1  -6  692.32   17.07
  -9   1  -6  690.58   17.80
  -9  -1  -6  675.09   19.31
  -9  -1  -7   21.20    1.26
  -9   1   7   20.47    1.26
  -9  -1  -7   22.43    1.66
  -9  -1   7   21.24    1.31
  -9  -1  -7   25.29    1.54
  -9   1  -7   21.27    1.68
  -9   1  -7   22.52    1.29
  -9  -1  -8  738.22   17.99
  -9   1   8  769.57   18.12
  -9  -1   8  756.70   18.14
  -9  -1  -8  724.82   19.04
  -9  -1  -8  715.50   18.19
  -9   1  -8  743.53   19.03
  -9   1   9   15.88    1.09
  -9  -1  -9   17.20    1.53
  -9  -1   9   17.16    1.14
  -9   1  -9   17.35    1.55
  -9  -1  10  224.30    6.25
  -9  -1 -10  230.23    7.19
  -9   1 -10  227.77    7.21
  -9   1  10  224.88    6.22
  -9   1 -11   15.48    1.53
   9  -1 -11   14.63    1.87
  -9  -1 -11   16.56    1.57
  -9  -1 -12   64.90    3.18
  -9   1 -12   65.94    3.26
   9  -1 -12   63.83    3.86
   9   1 -12   62.08    3.90
   9  -1 -13    5.42    1.62
   9   1 -13    5.35    1.60
   9   1 -14  113.77    6.00
   9  -1 -14  106.60    5.48
   9   1 -14  110.20    5.64
   9  -1 -15   17.84    2.44
   9   1 -15   14.22    2.31
   9   1 -15   13.84    2.55
   9  -1 -16  140.85    6.98
   9   1 -16  146.92    7.08
   9  -1 -16  143.81    6.70
   9   1 -16  144.70    6.81
   9  -1 -17   17.69    2.67
   9   1 -17   17.19    2.60
   9  -1 -17   18.09    2.47
   9   1 -17   18.63    2.59
   9  -1 -18   77.13    4.92
   9   1 -18   76.78    4.98
   9  -1 -18   79.92    4.79
   9   1 -18   70.30    4.71
   9  -1 -19   11.85    2.28
   9   1 -19   13.19    2.41
   9   1 -20  102.65    5.30
   9  -1 -20   94.47    5.15
   9  -1 -21    0.41    1.36
   9   1 -21    0.80    1.34
   9   1 -22  110.81    5.05
   9  -1 -22  122.71    5.31
   9  -1 -23    3.46    1.17
   9   1 -23    4.24    1.16
   9  -1 -24   54.29    2.72
   9   1 -24   53.63    2.66
   9   1 -25    0.43    0.77
  -9  -3   0  579.46   17.45
   9  -3   0  614.88   21.09
  -9   3   0  574.03   14.80
   9   3   0  589.19   20.23
  -9  -3   0  579.47   14.48
  -9   3   0  590.73   16.98
  -9   3  -1   12.38    0.97
  -9   3   1   12.74    0.98
  -9  -3  -1   13.18    1.08
  -9   3   1   12.18    1.10
  -9   3  -1   13.43    1.17
   9  -3  -1   11.76    2.31
   9  -3   1   12.42    2.64
   9   3   1   12.68    2.60
   9   3  -1   12.31    2.26
  -9  -3   1   11.98    2.04
  -9   3   1   13.00    1.89
  -9  -3  -1   11.60    1.90
  -9   3  -1   10.01    1.59
  -9   3  -2  186.16    5.38
  -9   3  -2  188.18    5.85
  -9   3   2  188.00    5.36
   9   3   2  186.87   10.55
   9  -3   2  165.45   10.18
   9  -3  -2  191.79    9.41
  -9  -3  -2  194.38    5.45
  -9  -3  -2  191.26    7.74
   9   3  -2  195.84    8.81
  -9   3  -2  183.45    7.04
  -9  -3   2  183.73    8.06
  -9   3   3    8.79    0.88
  -9   3  -3   11.29    1.54
  -9   3  -3    9.87    1.10
  -9  -3   3    9.49    0.95
  -9  -3  -3   11.72    0.98
   9  -3  -3   12.67    2.12
  -9  -3  -3   13.95    1.96
   9  -3   3    9.07    2.58
  -9  -3   3    7.16    1.77
   9   3   3   11.49    2.73
  -9   3  -3   12.83    0.96
  -9   3   4   19.78    1.22
  -9   3  -4   19.04    1.47
  -9   3  -4   18.03    1.78
  -9  -3  -4   17.02    1.20
  -9  -3   4   19.84    1.27
  -9  -3  -4   20.59    1.50
  -9  -3  -4   18.98    2.23
   9  -3   4   14.63    3.07
   9   3   4   16.16    3.31
  -9  -3   4   20.10    2.56
  -9   3   5   14.11    1.06
  -9   3  -5   15.17    1.37
  -9  -3  -5   16.56    1.14
  -9  -3   5   15.26    1.15
  -9  -3  -5   17.08    1.38
  -9  -3  -5   14.05    2.00
   9  -3   5   14.85    3.36
   9   3   5   16.07    3.41
  -9  -3  -6  427.84   11.07
  -9  -3  -6  438.07   11.78
  -9  -3   6  443.16   11.20
  -9  -3  -6  426.63   11.32
  -9  -3  -6  421.64   13.64
  -9   3   6  446.51   11.12
  -9  -3  -7   63.37    2.35
  -9  -3  -7   59.13    2.80
  -9  -3   7   53.50    2.32
  -9  -3  -7   63.01    2.69
  -9  -3  -8  227.23    6.23
  -9   3  -8  221.54    7.11
  -9  -3   8  227.58    6.39
  -9  -3  -8  222.08    6.65
  -9  -3  -8  232.44    7.07
  -9   3  -9   25.16    1.91
  -9  -3   9   24.22    1.44
  -9  -3  -9   28.42    1.88
   9  -3  -9   24.06    2.11
  -9  -3  -9   25.08    1.83
  -9   3 -10  139.93    5.19
  -9  -3  10  145.72    4.38
  -9  -3 -10  142.70    5.12
  -9  -3 -10  137.21    4.75
   9  -3 -10  140.42    5.77
  -9  -3 -11    8.65    1.18
  -9  -3 -11   10.81    1.43
   9  -3 -11    8.64    1.54
   9  -3 -11    9.65    1.86
  -9  -3 -12   61.29    3.06
  -9  -3 -12   64.49    2.97
   9  -3 -12   61.10    4.07
   9  -3 -12   61.67    3.78
  -9  -3 -13   17.86    1.61
  -9  -3 -13   18.08    1.67
   9  -3 -13   15.09    2.06
   9   3 -13   12.91    2.12
   9  -3 -13   14.99    2.35
  -9  -3 -14  121.31    4.51
   9  -3 -14  135.36    6.52
   9  -3 -14  135.25    6.15
   9   3 -15   29.11    3.09
   9  -3 -15   27.34    2.81
   9   3 -16   58.78    4.36
   9  -3 -16   62.43    4.24
   9   3 -17   19.50    2.74
   9  -3 -17   18.09    2.49
   9   3 -18   73.72    4.74
   9   3 -19   28.33    2.92
   9   3 -19   23.06    2.82
   9  -3 -19   24.37    2.88
   9  -3 -20  112.27    5.67
   9   3 -20  111.72    5.56
   9   3 -20  121.20    5.78
   9  -3 -21    5.54    1.66
   9   3 -21    5.78    1.55
   9   3 -22   99.79    4.53
   9  -3 -22   97.78    4.66
   9   3 -23    1.75    0.99
   9  -3 -23    1.93    1.09
   9  -3 -24   48.89    2.50
   9   3 -24   40.56    2.11
   9  -3 -24   42.85    2.58
   9  -3 -25    0.34    0.57
   9  -3 -25    0.15    0.64
  -9   5   0  655.03   16.51
  -9  -5   0  652.08   19.61
  -9   5   1   11.30    1.05
   9  -5   1    8.81    2.31
  -9   5  -1   11.15    1.11
  -9  -5  -1   12.54    2.05
   9   5   1    8.69    2.20
  -9  -5   1   11.20    2.07
  -9   5  -1   10.32    1.58
  -9  -5   2  366.17   12.65
  -9   5  -2  356.83    9.63
  -9  -5  -2  326.79   11.90
  -9  -5   2  357.47    9.07
   9   5   2  318.08   14.94
  -9   5   2  341.94    9.29
   9  -5  -2  339.16   14.05
  -9   5  -2  329.71   10.74
   9  -5   2  307.58   14.86
  -9   5  -3   13.17    1.22
  -9   5   3   10.88    0.96
   9   5  -3    7.53    0.82
   9  -5   3   13.86    2.93
  -9  -5  -3   14.92    2.17
  -9  -5  -3   16.60    1.51
   9   5   3   14.15    2.94
   9  -5  -3   14.10    2.38
   9   5  -4  173.06    5.35
  -9  -5  -4  184.95    5.60
  -9  -5  -4  174.00    7.73
  -9   5  -4  191.13    5.91
   9  -5   4  176.03   11.04
  -9   5  -5    2.17    0.75
  -9  -5  -5    2.65    0.68
  -9  -5  -5    3.09    1.15
  -9  -5  -5    2.70    1.29
  -9   5  -6  166.17    5.61
  -9  -5  -6  174.31    4.95
  -9  -5  -6  174.65    5.37
  -9  -5  -6  171.42    7.39
  -9   5  -7    1.54    0.80
  -9  -5  -7    1.87    0.59
  -9  -5  -7    1.42    0.65
   9  -5  -7    1.72    0.77
  -9  -5  -8  162.68    4.77
  -9  -5  -8  160.72    5.44
  -9  -5  -8  159.91    5.35
   9  -5  -8  155.90    5.88
  -9  -5  -9    3.13    0.86
  -9  -5   9    3.00    0.72
   9  -5  -9    2.32    1.00
   9  -5  -9    1.81    1.15
  -9  -5  10   76.08    2.84
  -9  -5 -10   70.57    3.34
   9  -5 -10   74.66    4.34
  -9  -5 -10   76.18    3.40
   9  -5 -10   74.24    3.91
  -9  -5  11   12.53    1.05
  -9  -5 -11   15.27    1.72
   9  -5 -11   13.24    2.10
  -9  -5 -11   13.49    1.39
   9  -5 -11   12.39    1.72
  -9  -5 -12   37.31    2.32
  -9  -5 -12   39.63    2.51
   9  -5 -12   38.74    3.37
   9  -5 -12   34.85    2.87
  -9  -5 -13   46.17    2.53
  -9  -5 -13   42.69    2.63
   9  -5 -13   44.48    3.64
   9  -5 -13   37.94    3.08
   9  -5 -14   53.13    4.04
  -9  -5 -14   48.54    2.83
   9  -5 -14   55.65    3.72
   9   5 -14   49.30    3.79
  -9  -5 -15   10.07    1.66
   9  -5 -15    7.13    2.04
   9  -5 -15    7.64    1.74
   9   5 -15    8.19    1.98
   9  -5 -16   50.32    4.05
  -9  -5 -16   51.57    2.83
   9   5 -16   51.48    4.00
   9   5 -16   48.18    3.89
   9  -5 -17   19.49    2.81
  -9  -5 -17   18.54    1.78
   9   5 -17   19.16    2.62
   9   5 -17   17.62    2.67
   9   5 -18  153.24    6.98
   9   5 -18  148.70    6.99
   9   5 -19   17.46    2.37
   9   5 -19   17.32    2.48
   9   5 -20  121.40    5.66
   9   5 -20  120.79    5.79
   9  -5 -21    2.99    1.48
   9   5 -21    4.20    1.33
   9   5 -22  107.70    4.52
   9  -5 -22  105.25    4.77
   9  -5 -23    2.04    1.02
   9   5 -23    0.88    0.67
   9  -5 -23    0.58    1.00
   9  -5 -24   32.03    1.98
   9  -5 -24   22.51    1.77
  -9   7   0  752.20   18.50
   9   7   0  722.55   18.04
  -9  -7   0  751.44   18.19
  -9   7  -1    2.74    0.69
  -9   7   1    2.33    0.59
   9   7  -1    2.39    0.64
   9   7   1    3.25    0.63
  -9  -7  -1    2.27    0.64
  -9   7  -2  682.92   16.78
  -9   7   2  629.83   16.31
  -9  -7  -2  698.72   16.69
   9   7  -2  671.65   16.28
   9   7   2  643.78   16.07
  -9  -7  -2  697.18   16.26
  -9  -7   2  588.27   16.13
   9   7  -3   76.12    2.99
  -9  -7  -3   83.58    3.39
  -9  -7  -3   80.40    2.90
  -9  -7   3   82.75    3.01
  -9   7  -3   86.02    3.41
  -9   7  -4   12.62    1.24
   9   7  -4   11.79    1.12
  -9  -7  -4   13.87    1.65
  -9  -7  -4   11.40    1.00
  -9  -7   4   10.77    1.03
   9  -7  -4   12.82    1.45
  -9   7  -5   11.35    1.23
   9   7  -5   11.48    1.18
  -9  -7  -5   10.60    1.59
  -9  -7   5   11.35    1.05
   9  -7  -5   11.26    1.48
  -9  -7  -6  261.27    7.62
  -9   7  -6  249.89    7.76
  -9  -7   6  247.53    7.02
   9  -7  -6  258.36    8.47
  -9   7  -7   12.07    1.37
  -9  -7   7   11.17    1.04
  -9  -7  -7   10.39    1.20
  -9  -7  -7   10.99    1.01
  -9  -7  -7   14.02    1.71
   9  -7  -7   11.06    1.66
  -9  -7  -8  124.20    4.50
  -9  -7  -8  119.03    3.85
  -9  -7  -8  124.71    4.61
   9  -7  -8  118.51    5.39
   9  -7  -8  107.29    4.63
  -9  -7  -9    3.25    0.84
  -9  -7  -9    4.67    1.52
   9  -7  -9    4.29    1.40
   9  -7  -9    4.32    1.11
  -9  -7 -10   48.20    2.56
  -9  -7 -10   46.61    2.78
   9  -7 -10   43.90    3.35
   9  -7 -10   40.96    2.80
  -9  -7 -11   16.17    1.48
  -9  -7  11   16.36    1.25
   9  -7 -11   15.28    2.24
  -9  -7 -11   18.64    1.94
   9  -7 -11   14.84    1.85
  -9  -7 -12    0.67    0.60
  -9  -7 -12    3.43    1.52
   9  -7 -12    0.56    1.44
   9  -7 -12    0.49    0.84
  -9  -7 -13   15.17    1.41
   9  -7 -13   18.00    2.47
  -9  -7 -13   16.67    1.97
   9  -7 -13   15.08    1.96
  -9  -7 -14    7.26    1.77
   9  -7 -14    4.87    1.80
   9   7 -14    6.43    1.88
  -9  -7 -15    2.24    1.56
   9  -7 -15    2.01    1.73
   9   7 -15    0.79    1.52
   9  -7 -16  127.98    6.39
  -9  -7 -16  122.36    4.89
   9   7 -16  133.18    6.46
   9   7 -16  138.27    6.53
   9  -7 -17   21.50    2.80
  -9  -7 -17   20.26    1.97
   9   7 -17   21.34    2.64
   9   7 -17   21.26    2.72
   9  -7 -18  208.31    8.41
  -9  -7 -18  196.51    6.52
   9   7 -18  217.53    8.41
   9   7 -18  230.69    8.66
   9   7 -19   20.16    2.33
  -9  -7 -19   16.04    1.63
   9   7 -19   19.05    2.52
   9  -7 -19   16.08    2.40
   9   7 -20  105.07    5.18
   9   7 -20  101.61    4.84
   9  -7 -20  102.02    5.11
   9   7 -21    1.54    1.00
   9  -7 -22   68.58    3.45
   9   7 -22   67.67    3.07
   9  -7 -23   -0.52    0.86
   9  -7 -24   23.24    1.56
   9  -7 -24   11.49    1.08
  -9   9   0 1102.79   27.46
   9   9   0 1160.12   27.30
  -9  -9   0 1137.32   27.27
  -9   9  -1   69.67    2.94
   9   9  -1   69.51    2.83
   9   9   1   70.26    2.74
  -9  -9  -1   69.64    2.76
  -9   9   1   71.91    2.85
  -9   9  -2  264.70    7.70
  -9  -9  -2  257.15    7.79
   9   9  -2  275.84    7.52
   9   9   2  252.47    7.26
  -9  -9  -2  260.53    7.29
   9   9  -3   22.77    1.62
  -9  -9  -3   28.85    2.12
  -9  -9  -3   23.38    1.51
  -9  -9   3   25.79    1.60
   9   9  -4   70.56    3.02
  -9  -9  -4   76.62    3.39
  -9  -9  -4   67.74    2.69
  -9  -9   4   64.99    2.74
  -9  -9   5    7.53    0.95
  -9  -9  -5    6.38    1.60
  -9  -9  -5    5.08    0.83
   9   9  -5    4.89    0.95
  -9  -9  -6  151.06    5.45
   9   9  -6  156.22    5.31
   9  -9  -6  147.75    5.86
  -9  -9  -6  153.55    4.70
  -9  -9   6  154.26    4.84
   9  -9  -7   17.22    1.89
  -9  -9  -7   19.09    2.05
  -9  -9   7   18.13    1.36
  -9  -9  -8   63.64    3.02
   9  -9  -8   66.74    3.80
  -9  -9  -8   63.78    3.39
  -9  -9   8   68.95    2.73
  -9  -9   9    5.81    0.87
  -9  -9  -9    8.95    1.78
  -9  -9  -9    7.41    1.03
   9  -9  -9    3.90    1.33
  -9  -9 -10   46.77    2.51
   9  -9 -10   49.41    3.48
  -9  -9 -10   45.06    2.96
  -9  -9 -11   24.02    1.73
   9  -9 -11   25.47    2.66
  -9  -9 -11   22.75    2.34
   9  -9 -12   24.16    2.63
  -9  -9 -12   26.58    2.50
  -9  -9  12   21.13    1.44
   9  -9 -13    3.04    1.61
  -9  -9 -13    3.12    1.83
   9  -9 -14   33.15    3.19
  -9  -9 -14   36.32    2.77
   9   9 -14   35.69    3.28
   9  -9 -15    0.77    1.46
  -9  -9 -15    2.11    1.64
   9   9 -15    1.35    1.55
   9  -9 -16  302.00   10.87
  -9  -9 -16  291.82    9.23
   9   9 -16  313.13   11.18
   9  -9 -17   13.48    2.24
  -9  -9 -17   16.25    1.95
   9   9 -17   15.00    2.25
   9   9 -17   13.89    2.32
  -9  -9 -18   72.96    3.40
   9   9 -18   70.32    4.15
   9   9 -18   70.62    4.37
   9  -9 -18   75.31    4.45
   9  -9 -19    1.66    1.40
  -9  -9 -19    2.75    1.27
   9   9 -19    1.52    1.17
   9   9 -19    2.44    1.46
   9   9 -20   79.04    3.78
  -9  -9 -20   77.22    3.17
   9   9 -20   88.84    4.40
   9  -9 -20   87.88    4.42
   9  -9 -20   80.82    3.99
   9  -9 -21    0.39    1.07
   9  -9 -21   -0.78    1.05
   9  -9 -22   50.02    2.76
   9  -9 -22   36.54    2.20
   9  -9 -23    0.90    0.57
   9  -9 -23    0.28    0.81
   9  -9 -24   14.67    1.09
   9  11   0  602.33   15.05
  -9 -11   0  570.78   14.89
   9  11  -1   27.15    1.77
   9  11   1   28.93    1.76
  -9 -11  -1   29.02    1.73
  -9 -11   1   23.77    1.64
   9  11  -2  252.60    7.29
   9  11   2  231.06    7.02
  -9 -11  -2  248.29    7.03
   9  11  -3   82.14    3.45
   9  11   3   80.72    3.27
  -9 -11  -3   86.25    3.26
  -9 -11   3   87.15    3.31
   9  11  -4   63.02    2.96
  -9 -11  -4   64.14    2.70
  -9 -11   4   62.94    2.73
   9  11  -5    2.48    0.87
  -9 -11  -5    4.03    1.66
  -9 -11  -5    4.11    0.86
  -9 -11   5    5.14    0.97
   9  11  -6   54.33    2.90
  -9 -11  -6   54.57    3.28
  -9 -11  -6   53.72    2.37
  -9 -11   6   54.00    2.47
  -9 -11  -7    6.56    0.92
  -9 -11   7    7.04    1.02
   9 -11  -7    5.85    1.26
  -9 -11  -8   41.64    2.33
  -9 -11  -8   43.12    3.10
  -9 -11   8   45.61    2.20
   9 -11  -8   38.15    2.78
  -9 -11  -9    9.50    1.11
  -9 -11   9    9.82    1.14
   9 -11  -9   10.51    1.68
  -9 -11  10    9.45    1.08
   9 -11 -10    6.82    1.54
  -9 -11 -10    9.85    2.07
   9 -11 -11   44.51    3.27
  -9 -11 -11   50.40    3.36
   9 -11 -12    5.83    1.53
  -9 -11 -12   10.05    2.22
   9 -11 -13    2.38    1.40
  -9 -11 -13    2.49    1.92
  -9 -11 -14  271.54    8.86
   9 -11 -14  257.96    9.71
  -9 -11 -15   22.90    2.37
   9  11 -15   22.04    2.59
   9 -11 -15   20.25    2.47
  -9 -11 -16   91.02    4.14
   9  11 -16   95.36    4.92
   9  11 -16   93.96    5.13
   9 -11 -16   91.43    4.95
   9  11 -17   13.87    1.89
  -9 -11 -17   17.69    2.06
   9  11 -17   15.89    2.20
   9 -11 -17   14.74    2.11
   9 -11 -17   12.14    1.74
   9  11 -18   35.07    2.60
  -9 -11 -18   40.76    2.47
   9  11 -18   37.15    2.97
   9 -11 -18   37.15    2.96
   9 -11 -18   32.42    2.45
  -9 -11 -19   11.09    1.51
   9  11 -19   10.17    1.65
   9 -11 -19   11.13    1.73
   9 -11 -19    7.95    1.31
  -9 -11 -20   57.04    2.55
   9  11 -20   63.58    3.31
   9 -11 -20   61.54    3.29
   9 -11 -21   -0.28    1.06
  -9 -11 -21    2.56    0.79
   9 -11 -22   31.58    1.97
   9 -11 -23    0.33    0.55
   9  13   0  344.17    9.65
  -9 -13   0  340.53    9.47
   9  13  -1    4.84    1.08
   9  13   1    4.65    1.01
  -9 -13  -1    5.10    1.05
  -9 -13   1    5.21    1.04
   9  13  -2  204.88    6.55
  -9 -13  -2  213.25    6.97
   9  13   2  204.02    6.34
  -9 -13  -2  202.00    6.26
   9  13  -3   47.49    2.68
  -9 -13  -3   58.56    3.29
   9  13   3   48.47    2.49
  -9 -13  -3   54.51    2.53
  -9 -13   3   47.86    2.45
   9  13  -4   36.86    2.35
  -9 -13  -4   38.97    2.90
  -9 -13  -4   37.99    2.09
  -9 -13   4   40.60    2.20
   9  13  -5   37.86    2.46
  -9 -13  -5   37.32    2.10
  -9 -13   5   37.37    2.11
   9  13  -6   25.46    2.11
  -9 -13  -6   23.49    1.60
  -9 -13   6   22.34    1.66
  -9 -13  -7   15.71    1.33
  -9 -13   7   17.93    1.48
  -9 -13  -8   23.54    2.72
  -9 -13   8   18.24    1.53
   9 -13  -9    9.36    1.54
  -9 -13   9   10.56    1.20
  -9 -13 -10  112.50    5.09
  -9 -13  10  115.64    4.03
   9 -13 -10  107.21    5.00
  -9 -13 -11   30.58    2.86
  -9 -13  11   25.31    1.64
   9 -13 -11   24.04    2.35
  -9 -13 -12  157.56    6.07
   9 -13 -12  148.93    6.30
   9 -13 -13    5.10    1.51
  -9 -13 -13    8.22    2.07
  -9 -13 -14   75.88    3.88
   9  13 -14   69.97    4.28
   9 -13 -14   68.59    4.01
   9 -13 -15    2.47    1.22
  -9 -13 -15    6.11    1.81
   9  13 -15    1.96    1.32
   9  13 -15    3.67    1.38
  -9 -13 -16   37.39    2.65
   9  13 -16   36.86    2.70
   9  13 -16   37.42    2.94
   9 -13 -16   34.72    2.78
  -9 -13 -17    7.73    1.74
   9  13 -17    3.92    1.32
   9 -13 -17    3.54    1.27
  -9 -13 -18   46.20    2.64
   9  13 -18   49.39    3.04
   9 -13 -18   46.90    3.05
   9 -13 -19    7.84    1.45
   9  13 -19    8.38    1.28
  -9 -13 -20   31.73    1.80
   9 -13 -20   32.49    2.16
  -9 -13 -21    2.39    0.68
   9 -13 -21    1.48    0.77
   9  15   0  133.20    4.96
  -9 -15   0  143.15    4.85
   9  15  -1   -0.10    0.95
   9  15   1    2.65    0.98
  -9 -15  -1    1.00    0.89
  -9 -15   1    1.28    0.99
   9  15   2   78.13    3.38
   9  15  -2   78.17    3.60
  -9 -15  -2   80.84    3.35
   9  15  -3    5.53    1.26
   9  15   3    9.48    1.31
  -9 -15  -3   10.06    2.10
  -9 -15  -3    7.62    1.17
  -9 -15   3    5.00    1.06
  -9 -15  -4   32.35    2.82
   9  15  -4   26.18    2.08
   9  15   4   30.36    2.11
  -9 -15  -4   28.21    1.90
  -9 -15   4   28.04    1.96
   9  15  -5   18.97    1.95
  -9 -15  -5   26.01    2.64
   9  15   5   23.34    1.85
  -9 -15  -5   23.98    1.73
  -9 -15   5   20.28    1.73
   9  15  -6   65.65    3.49
  -9 -15  -6   62.42    3.72
  -9 -15  -6   62.24    2.79
  -9 -15   6   57.17    2.84
  -9 -15  -7   20.50    2.63
  -9 -15  -7   25.66    1.69
  -9 -15   7   25.83    1.84
  -9 -15  -8  140.21    4.65
  -9 -15   8  153.48    5.03
  -9 -15   9   15.17    1.36
  -9 -15  10   65.05    2.84
   9 -15 -11    7.05    1.30
  -9 -15  11    7.18    1.02
  -9 -15 -11    7.43    2.33
  -9 -15 -12   26.83    2.85
   9 -15 -12   25.94    2.17
   9 -15 -13   -0.32    1.07
  -9 -15 -13    2.35    1.94
   9  15 -13    0.80    1.11
  -9 -15 -14   15.52    2.27
   9  15 -14   16.88    2.02
   9 -15 -14   14.11    1.80
   9 -15 -15    2.13    1.19
  -9 -15 -15    3.06    1.79
   9  15 -15    2.63    1.21
  -9 -15 -16   64.77    3.22
   9  15 -16   65.37    3.54
   9 -15 -16   64.63    3.38
  -9 -15 -17    2.26    1.39
   9  15 -17    0.60    0.78
   9 -15 -17   -0.46    0.99
  -9 -15 -18   24.72    1.78
   9  15 -18   20.76    1.64
   9 -15 -18   20.42    1.73
  -9 -15 -19   11.51    1.26
   9 -15 -19    8.41    1.09
  -9 -15 -20   21.95    1.27
   9 -15 -20   15.09    1.13
   9  17   0   37.05    2.40
  -9 -17   0   36.92    2.29
   9  17  -1    1.31    1.04
   9  17   1    4.23    1.20
  -9 -17  -1    4.19    1.13
  -9 -17   1    3.24    1.09
   9  17  -2   35.17    2.48
   9  17   2   35.16    2.31
  -9 -17  -2   38.84    2.26
   9  17   3   25.95    2.00
  -9 -17  -3   25.73    1.89
   9  17  -3   22.32    2.02
   9  17  -4   22.65    2.14
   9  17   4   23.34    1.85
  -9 -17  -4   23.70    1.80
  -9 -17   4   20.64    1.84
   9  17  -5   61.61    3.44
  -9 -17  -5   68.69    3.68
   9  17   5   63.67    3.16
  -9 -17  -5   66.17    2.95
  -9 -17   5   72.52    3.16
   9  17  -6   85.18    4.17
  -9 -17  -6   90.11    4.34
  -9 -17  -6   87.55    3.47
   9  17   6   95.77    3.90
  -9 -17   6   89.45    3.69
  -9 -17  -7    6.30    2.20
   9  17   7    7.24    1.41
  -9 -17  -7    3.57    0.87
  -9 -17   7    4.14    1.02
  -9 -17  -8   88.84    3.35
  -9 -17   8   90.63    3.68
  -9 -17   9   11.99    1.29
  -9 -17  -9   12.12    2.19
  -9 -17  10   36.74    2.03
  -9 -17  11   15.88    1.28
   9  17 -13    5.77    1.29
  -9 -17 -14   42.13    2.76
   9  17 -14   40.91    2.65
  -9 -17 -15    5.19    1.54
   9  17 -15    3.03    0.90
  -9 -17 -16   26.78    2.02
  -9 -17 -17    2.74    1.14
  -9 -17 -18   11.36    1.17
   9  17  18   11.06    0.83
  -9 -17 -19   10.44    1.01
   9  19   0   41.50    2.58
  -9 -19   0   41.41    2.40
   9  19  -1   21.55    2.00
   9  19   1   23.63    1.99
  -9 -19  -1   24.43    1.89
  -9 -19   1   26.12    1.96
   9  19  -2   38.76    2.63
   9  19   2   38.33    2.48
  -9 -19  -2   39.81    2.33
   9  19  -3    1.79    1.17
   9  19   3    3.05    1.20
  -9 -19  -3    2.75    0.97
   9  19  -4   41.14    2.79
   9  19   4   44.49    2.59
  -9 -19  -4   42.13    2.31
  -9 -19   4   45.67    2.53
   9  19  -5   44.23    2.91
   9  19   5   45.92    2.62
  -9 -19  -5   43.85    2.31
  -9 -19   5   47.66    2.55
  -9 -19  -6   51.53    2.43
   9  19   6   50.05    2.70
  -9 -19   6   49.91    2.62
  -9 -19  -7    7.32    0.94
   9  19   7    8.37    1.37
  -9 -19  -7    9.67    1.92
  -9 -19   7    7.97    1.26
  -9 -19  -8   54.19    3.18
   9  19   8   50.49    2.69
  -9 -19   8   47.78    2.45
  -9 -19  -9   28.48    2.48
   9  19   9   25.89    1.89
  -9 -19   9   23.59    1.63
  -9 -19 -10   23.52    2.31
   9  19  10   22.33    1.77
  -9 -19  10   19.16    1.42
  -9 -19 -11   31.88    2.44
   9  19  11   30.26    1.96
   9  19 -11   24.94    2.04
  -9 -19 -12   20.26    2.15
   9  19  12   19.72    1.54
   9  19  13    8.13    1.07
   9  19  14   19.09    1.33
   9  19  15    5.63    0.82
  -9 -19 -16   11.84    1.29
   9  19  16   11.49    0.90
   9  19  17    0.49    0.37
   9  21   0   61.09    3.20
  -9 -21   0   68.71    3.01
   9  21  -1   12.48    1.59
   9  21   1   12.07    1.56
  -9 -21  -1   14.78    1.48
  -9 -21   1   13.80    1.48
   9  21   2   18.40    1.77
  -9 -21  -2   15.82    1.47
  -9 -21   2   15.84    1.56
   9  21  -2   16.42    1.75
   9  21  -3   42.02    2.69
   9  21   3   41.18    2.56
  -9 -21  -3   46.34    2.31
   9  21  -4   39.76    2.64
   9  21   4   35.83    2.34
  -9 -21  -4   41.24    2.10
  -9 -21   4   39.24    2.26
   9  21   5   40.92    2.43
  -9 -21  -5   41.70    2.09
  -9 -21   5   45.05    2.36
   9  21   6   28.98    1.98
  -9 -21  -6   27.54    1.60
  -9 -21   6   27.32    1.82
   9  21   7    6.04    1.15
  -9 -21   7    6.08    1.03
   9  21   8   20.61    1.64
  -9 -21   8   20.60    1.50
   9  21   9    7.34    1.08
  -9 -21   9    5.60    0.87
   9  21  10   14.47    1.33
  -9 -21  10   13.19    1.08
   9  21  11    7.09    0.98
   9  21  12    6.93    0.89
  -9 -21  12    5.39    0.64
   9  21  13    1.62    0.61
   9  21  14   10.56    0.90
   9  21  15    0.86    0.41
   9  23   0   17.74    1.69
  -9 -23   0   16.26    1.42
   9  23   1    7.44    1.21
   9  23  -1    6.97    1.32
  -9 -23  -1    8.75    1.07
  -9 -23   1    7.99    1.06
   9  23  -2   30.93    2.17
   9  23   2   32.37    2.12
  -9 -23  -2   36.23    1.85
  -9 -23   2   32.84    1.88
   9  23   3    9.33    1.30
  -9 -23  -3    9.92    1.05
   9  23   4   16.00    1.48
  -9 -23  -4   19.38    1.27
  -9 -23   4   17.08    1.39
   9  23   5    0.78    0.80
  -9 -23  -5    2.32    0.61
  -9 -23   5    1.80    0.77
   9  23   6   24.32    1.72
  -9 -23   6   24.13    1.53
   9  23   7    0.07    0.76
  -9 -23   7    0.23    0.57
   9  23   8   10.17    1.11
  -9 -23   8    9.97    0.93
   9  23   9    2.58    0.75
   9  23  10    4.80    0.79
  -9 -23  11    1.33    0.36
   9  23  11    1.34    0.56
   9  23  12    3.21    0.59
   9  23  13    0.35    0.36
  -9 -25   0   28.60    1.47
   9  25   1    4.40    0.95
  -9 -25  -1    6.41    0.77
  -9 -25   1    7.51    0.84
   9  25   2   10.77    1.15
  -9 -25  -2   11.34    0.90
  -9 -25   2   12.56    1.02
   9  25   3    4.13    0.86
   9  25   4   17.03    1.32
  -9 -25   4   15.58    1.09
   9  25   5    0.10    0.59
  -9 -25   5   -0.15    0.47
   9  25   6    6.30    0.85
  -9 -25   6    6.41    0.71
   9  25   7    1.24    0.58
   9  25   8    4.67    0.69
   9  25   9    0.59    0.43
   9  25  10    2.47    0.46
  10   0   0  790.52   26.24
 -10   0   0  823.47   23.19
  10   0   1   -0.16    0.91
 -10   0  -1   -0.02    0.54
 -10   0   1   -0.46    1.07
 -10   0  -1   -0.35    0.99
 -10   0  -2   83.39    3.02
 -10   0  -2   73.40    4.52
  10   0   2   86.03    7.12
 -10   0   2   91.45    3.13
 -10   0   2   87.40    5.22
 -10   0  -3    0.06    0.53
 -10   0  -3   -0.09    0.54
 -10   0   3    0.06    0.53
  10   0   3   -0.37    1.12
 -10   0  -3    0.07    0.88
 -10   0  -4  289.56    7.79
 -10   0   4  285.76    7.80
 -10   0  -4  268.39    9.86
 -10   0  -5    0.35    0.53
 -10   0   5    0.14    0.53
 -10   0  -6  354.91    9.28
 -10   0   6  363.33    9.39
 -10   0  -6  332.07   10.06
 -10   0  -7    0.04    0.71
 -10   0  -7    0.15    0.52
 -10   0   7    0.06    0.53
 -10   0   8  900.88   21.82
 -10   0  -8  896.43   22.85
 -10   0   9    0.02    0.51
 -10   0  -9    0.56    0.79
 -10   0  10  150.74    4.64
 -10   0 -10  155.63    5.60
 -10   0 -11    0.16    0.84
  10   0 -11    0.34    1.13
 -10   0 -12  186.27    6.41
  10   0 -12  171.39    7.25
  10   0 -13   -0.13    1.29
  10   0 -14  448.54   14.24
  10   0 -15    0.21    1.43
  10   0 -16  166.60    7.66
  10   0 -16  167.08    7.33
  10   0 -17   -0.08    1.60
  10   0 -17   -0.35    1.56
  10   0 -18    1.53    1.77
  10   0 -18    1.75    1.58
  10   0 -19    0.55    1.53
  10   0 -19    0.06    1.26
  10   0 -20   47.99    3.57
  10   0 -21   -0.65    1.25
  10   0 -22  108.99    4.78
  10   0 -23   -0.69    0.83
  10   0 -24   29.49    1.78
  10   2   0  724.99   23.94
 -10  -2   0  699.96   20.66
 -10  -2   0  686.06   17.29
  10  -2   0  705.50   24.18
 -10   2   0  713.35   17.74
 -10   2   0  690.34   20.17
 -10   2  -1    2.62    0.64
 -10  -2  -1    2.79    0.70
 -10   2  -1    2.75    0.73
  10   2   1    3.14    1.56
  10  -2   1    3.10    1.60
 -10   2   1    1.57    1.11
 -10   2  -1    4.52    1.34
 -10  -2   1    1.23    1.29
 -10  -2  -1    2.58    1.24
  10  -2  -1    2.85    1.35
 -10   2  -2  212.02    6.11
 -10   2  -2  208.09    8.13
 -10   2   2  226.74    6.17
 -10  -2  -2  215.56    6.18
 -10  -2   2  225.07    6.28
 -10  -2  -2  199.60    8.48
  10  -2   2  194.87   11.54
 -10   2  -2  209.44    6.61
 -10   2   2  203.43    8.70
  10   2   2  209.01   11.74
 -10   2  -3   11.41    1.05
 -10   2   3    9.31    0.96
 -10  -2  -3   10.94    1.05
 -10  -2   3   10.82    1.04
 -10   2  -3   11.72    1.25
 -10  -2  -3   14.23    2.03
  10  -2   3    9.84    2.62
  10   2   3   10.81    2.69
 -10   2   4  101.89    3.53
 -10  -2   4  102.06    3.62
 -10   2  -4  107.87    4.14
 -10  -2  -4  107.56    5.50
 -10  -2  -4  106.84    3.61
 -10   2  -4  112.87    3.61
 -10   2   5    8.62    0.93
 -10  -2  -5    7.80    1.11
 -10   2  -5    8.07    1.14
 -10  -2   5    9.19    0.97
 -10  -2  -5    8.12    0.90
 -10   2   6  544.86   13.55
 -10  -2  -6  529.55   13.48
 -10  -2  -6  516.68   14.26
 -10  -2   6  548.28   13.66
 -10   2   7    8.81    0.95
 -10  -2  -7    9.07    0.93
 -10   2  -7    6.67    1.16
 -10  -2  -7    8.68    1.21
 -10  -2  -7   10.66    1.34
 -10  -2   7    7.75    0.94
 -10  -2  -8  708.08   17.52
 -10  -2   8  705.24   17.68
 -10   2  -8  742.76   18.74
 -10  -2  -8  728.81   17.83
 -10  -2  -8  712.47   18.67
 -10   2   8  710.56   17.63
 -10   2  -9    3.23    1.00
 -10  -2  -9    2.95    0.63
 -10  -2   9    1.46    0.62
 -10  -2  -9    1.87    0.81
 -10  -2 -10  122.07    4.70
 -10  -2  10  116.38    3.84
 -10   2 -10  113.55    4.66
 -10  -2 -10  112.34    4.05
  10  -2 -10  121.37    5.26
 -10  -2  11   17.10    1.20
 -10   2 -11   17.86    1.75
 -10  -2 -11   19.16    1.74
  10  -2 -11   16.90    2.10
 -10  -2 -12  155.51    5.65
  10  -2 -12  146.35    7.00
  10  -2 -12  153.50    6.54
 -10  -2 -13   19.00    1.80
  10  -2 -13   19.30    2.73
  10  -2 -13   17.45    2.24
  10   2 -13   15.13    2.33
  10  -2 -14  308.98   11.45
  10  -2 -14  325.60   11.03
  10   2 -14  312.93   11.12
  10   2 -15   31.09    3.36
  10  -2 -15   29.44    2.95
  10   2 -15   29.82    3.03
  10   2 -16  116.80    6.17
  10  -2 -16  105.23    5.58
  10   2 -16  107.35    5.80
  10  -2 -17   15.05    2.24
  10   2 -17   16.23    2.49
  10   2 -17   15.14    2.61
  10   2 -18    3.31    1.84
  10  -2 -18    1.16    1.40
  10   2 -18    1.86    1.68
  10   2 -19   17.56    2.48
  10  -2 -19   16.37    2.39
  10   2 -20   54.75    3.74
  10  -2 -20   53.58    3.69
  10  -2 -21    1.92    1.43
  10   2 -21    2.52    1.33
  10   2 -22  120.29    5.03
  10  -2 -22  122.84    5.10
  10  -2 -23    5.46    1.18
  10   2 -23    6.41    1.13
  10  -2 -24   32.36    1.84
  10   2 -24   26.91    1.56
  10  -4   0  794.71   27.48
 -10   4   0  843.14   20.59
 -10  -4   0  828.18   20.18
 -10   4   0  768.43   22.77
 -10  -4  -1   10.65    1.05
  10  -4   1   10.12    2.57
 -10   4  -1   11.06    1.14
 -10   4   1    8.58    1.71
 -10   4   1    9.95    1.08
 -10   4  -1    8.67    1.56
  10   4   1   12.78    2.68
 -10   4   2  342.17    9.27
  10  -4   2  304.57   15.35
 -10   4  -2  341.26    9.55
 -10  -4  -2  325.81    8.98
  10   4   2  312.31   15.13
 -10  -4   2  341.70    9.09
 -10   4   2  330.59   11.99
 -10   4   3    8.82    0.99
 -10  -4  -3   12.27    1.10
 -10   4  -3   11.21    1.25
 -10  -4   3    9.11    1.05
  10   4   3    9.33    2.55
 -10  -4   4  219.46    6.21
 -10  -4  -4  205.36    6.03
 -10   4   4  202.05    6.18
 -10   4  -4  208.46    6.67
 -10  -4  -5   23.90    1.50
 -10   4   5   21.80    1.44
 -10   4  -5   21.99    1.76
 -10  -4   5   21.86    1.51
 -10  -4  -5   27.61    1.89
 -10  -4  -6  385.68   10.11
 -10  -4  -6  387.41   10.90
 -10   4  -6  375.03   10.92
 -10  -4   6  386.12   10.26
 -10  -4  -6  391.75   10.41
 -10  -4   7   20.71    1.44
 -10  -4  -7   24.84    1.46
 -10  -4  -7   23.89    1.92
 -10  -4  -7   22.38    1.79
  10  -4  -7   19.90    1.82
 -10  -4  -8  412.10   11.46
 -10  -4  -8  389.62   10.39
 -10  -4   8  412.00   10.63
 -10  -4  -8  397.11   10.89
  10  -4  -8  409.98   11.93
 -10   4  -9    2.87    1.00
 -10  -4  -9    3.44    0.64
 -10  -4  -9    3.39    0.90
 -10  -4  -9    5.00    1.35
 -10  -4   9    2.03    0.67
  10  -4  -9    2.35    1.00
 -10  -4 -10   72.55    3.42
 -10  -4 -10   68.77    3.16
  10  -4 -10   74.26    4.41
  10  -4 -10   71.95    3.93
 -10  -4  10   67.48    2.73
 -10   4 -10   67.91    3.43
 -10  -4 -11    3.09    0.89
 -10  -4  11    3.20    0.70
 -10  -4 -11    4.34    1.42
  10  -4 -11    2.94    1.30
  10  -4 -11    3.86    1.57
 -10  -4 -12   75.61    3.62
 -10  -4 -12   76.30    3.42
  10  -4 -12   79.41    4.82
  10  -4 -12   85.07    4.51
 -10  -4 -13   21.13    1.82
 -10  -4 -13   20.97    1.91
  10  -4 -13   20.41    2.74
  10  -4 -13   20.58    2.35
  10   4 -13   18.78    2.55
 -10  -4 -14  167.51    5.54
  10  -4 -14  168.06    7.61
  10  -4 -14  160.73    6.97
  10  -4 -15    5.25    2.03
  10  -4 -15    5.33    1.66
  10   4 -15    4.09    1.93
  10  -4 -16   74.16    4.93
  10   4 -16   79.81    5.11
  10  -4 -16   72.47    4.46
  10  -4 -17    4.41    1.90
  10   4 -17    5.84    2.10
  10   4 -18    9.36    2.13
  10   4 -19   24.49    2.74
  10   4 -20   77.05    4.33
  10   4 -20   71.66    4.27
  10  -4 -21   -0.36    1.18
  10   4 -21    0.05    1.03
  10   4 -22  113.11    4.65
  10  -4 -22  115.39    4.82
  10   4 -23    0.43    0.65
  10  -4 -23    0.58    0.86
  10  -4 -24   21.42    1.50
  10  -4 -24   19.53    1.45
 -10   6   0  585.40   15.05
  10  -6   0  550.72   21.85
 -10   6  -1    1.38    0.67
 -10   6   1    1.06    0.60
 -10   6  -2  570.39   14.58
 -10   6   2  536.26   14.22
 -10   6   3   11.18    1.06
 -10   6  -3   12.66    1.30
  10   6  -3   11.22    1.06
 -10   6  -4  276.09    8.33
 -10  -6  -4  274.87    7.73
 -10  -6  -4  280.68    8.09
 -10  -6  -5   11.23    1.13
 -10   6  -5   11.55    1.35
 -10  -6  -5   14.57    1.68
 -10   6  -6  156.61    5.60
 -10  -6  -6  157.63    4.88
 -10  -6  -6  153.77    5.28
 -10  -6  -7   23.61    1.49
 -10   6  -7   24.76    1.96
 -10  -6  -7   23.20    1.83
 -10  -6  -7   22.23    2.09
  10  -6  -7   22.71    2.26
 -10   6  -8  167.29    5.88
 -10  -6  -8  170.28    5.76
 -10  -6  -8  163.14    4.93
 -10  -6   8  149.05    4.99
 -10  -6  -8  166.91    5.57
  10  -6  -8  161.19    6.71
  10  -6  -8  153.51    5.94
 -10  -6  -9   12.84    1.43
 -10  -6  -9   12.66    1.04
 -10  -6   9   11.35    1.13
 -10  -6  -9   14.02    1.72
  10  -6  -9   11.44    1.53
  10  -6  -9   10.03    1.86
 -10  -6 -10   69.92    3.33
  10  -6 -10   76.23    4.41
 -10  -6  10   63.25    2.74
  10  -6 -10   67.48    3.72
 -10  -6 -10   74.31    3.39
 -10  -6 -11    5.84    1.08
 -10  -6  11    4.68    0.78
 -10  -6 -11    5.90    1.52
  10  -6 -11    4.35    1.63
  10  -6 -11    4.30    1.26
 -10  -6 -12   39.19    2.43
 -10  -6 -12   42.68    2.68
  10  -6 -12   40.43    3.49
  10  -6 -12   39.25    2.95
 -10  -6 -13    5.14    0.97
 -10  -6 -13    6.75    1.50
  10  -6 -13    6.82    2.06
  10  -6 -13    4.46    1.34
  10  -6 -14  137.03    6.59
 -10  -6 -14  133.95    5.00
  10  -6 -14  132.99    5.95
  10   6 -14  119.60    6.24
 -10  -6 -15    3.07    1.33
  10  -6 -15    1.86    1.78
  10   6 -15    1.68    1.80
  10  -6 -16   59.59    4.33
 -10  -6 -16   62.50    3.07
  10   6 -16   63.01    4.47
  10   6 -16   61.24    4.48
 -10  -6 -17    9.08    1.44
  10  -6 -17    9.62    2.20
  10   6 -17    8.99    2.19
  10   6 -17    9.35    2.18
  10  -6 -18   57.44    4.04
  10   6 -18   63.95    4.18
  10   6 -18   59.95    4.22
  10  -6 -19    1.63    1.39
  10   6 -19    2.09    1.32
  10   6 -19    1.97    1.53
  10   6 -20   64.31    3.76
  10   6 -20   66.99    3.94
  10  -6 -20   57.43    3.66
  10   6 -21    3.14    1.08
  10  -6 -22   67.95    3.31
  10   6 -22   68.10    3.12
  10  -6 -23   -0.35    0.75
  10  -6 -24   17.06    1.25
 -10   8   0 1145.03   28.00
  10   8   0 1133.37   27.53
 -10  -8   0 1167.63   27.66
 -10   8   1   51.28    2.43
  10   8  -1   47.56    2.22
  10   8   1   46.60    2.15
 -10  -8  -1   50.60    2.29
 -10   8  -1   51.60    2.53
 -10   8   2  444.57   12.02
  10   8  -2  463.15   11.99
  10   8   2  454.69   11.73
 -10  -8  -2  473.86   11.92
 -10   8  -2  454.82   12.44
 -10   8  -3   11.12    1.27
  10   8  -3    9.04    1.08
 -10  -8  -3   14.94    1.85
  10   8   3   12.51    1.07
 -10  -8   3   10.05    1.11
 -10   8  -4  225.34    7.12
  10   8  -4  217.10    6.72
 -10  -8  -4  230.58    7.01
  10   8   4  218.55    6.36
 -10  -8   4  228.97    6.56
 -10   8  -5    8.55    1.19
 -10  -8   5    8.12    1.04
 -10  -8  -5   10.14    1.77
  10  -8  -5    7.78    1.30
 -10  -8  -6   40.82    2.11
 -10  -8  -6   42.73    2.76
  10  -8  -6   46.62    2.98
 -10  -8  -7    5.59    1.03
 -10  -8  -7    5.11    0.86
 -10  -8  -7    6.40    1.63
  10  -8  -7    4.35    1.25
 -10  -8  -8  162.96    5.70
 -10  -8  -8  162.27    5.04
 -10  -8  -8  164.47    5.74
  10  -8  -8  158.37    6.56
 -10  -8  -9    1.62    0.61
 -10  -8  -9    2.32    1.65
 -10  -8  -9    2.40    0.82
  10  -8  -9    2.42    1.41
 -10  -8 -10   50.54    2.72
 -10  -8  10   44.11    2.23
  10  -8 -10   44.22    3.39
 -10  -8 -10   45.48    2.95
 -10  -8 -11    7.71    1.15
 -10  -8 -11   11.41    1.95
  10  -8 -11   10.24    1.85
 -10  -8  11    7.28    0.96
 -10  -8 -12   25.92    1.89
 -10  -8  12   25.58    1.59
  10  -8 -12   30.38    2.96
 -10  -8 -12   31.21    2.39
  10  -8 -13   21.43    2.66
 -10  -8 -13   24.81    2.20
  10  -8 -14   48.46    3.85
 -10  -8 -14   50.30    3.02
  10   8 -14   55.02    4.01
 -10  -8 -15    5.98    1.66
  10  -8 -15    5.60    1.77
  10   8 -15    5.37    1.87
  10  -8 -16  123.41    6.01
 -10  -8 -16  118.59    4.65
  10   8 -16  121.52    6.15
  10   8 -16  121.15    6.12
  10  -8 -17    3.18    1.74
 -10  -8 -17    3.51    1.32
  10   8 -17    3.46    1.69
  10   8 -17    3.06    1.71
 -10  -8 -18   86.10    3.58
  10   8 -18   92.40    4.86
  10   8 -18   98.52    5.19
  10  -8 -18   94.18    4.97
 -10  -8 -19   12.38    1.27
  10  -8 -19   10.14    1.90
  10   8 -19   11.28    1.79
  10   8 -19   12.28    1.98
  10   8 -20   49.67    3.25
  10   8 -20   48.06    2.96
  10  -8 -20   48.98    3.14
  10   8 -21    6.63    1.07
  10  -8 -21    7.20    1.38
  10  -8 -21    5.08    1.15
  10  -8 -22   47.56    2.52
  10  -8 -22   36.14    2.04
  10  -8 -23   -0.74    0.75
  10  10   0  907.81   22.90
 -10 -10   0  961.42   22.94
  10  10  -1   30.00    1.84
  10  10   1   28.77    1.76
 -10 -10  -1   30.47    1.83
 -10 -10   1   25.61    1.76
  10  10  -2  411.46   11.07
  10  10   2  401.72   10.79
 -10 -10  -2  411.26   10.85
 -10 -10  -3   75.31    3.59
  10  10  -3   74.77    3.16
  10  10   3   63.84    2.80
 -10 -10  -3   74.03    2.95
 -10 -10   3   76.75    3.06
  10  10  -4   81.60    3.49
 -10 -10  -4   85.60    3.85
  10  10   4   84.76    3.24
 -10 -10  -4   79.38    3.16
 -10 -10   4   87.46    3.34
 -10 -10  -5   12.33    1.96
  10  10  -5    8.23    1.25
 -10 -10   5    9.87    1.15
 -10 -10  -6   76.64    3.65
 -10 -10   6   65.53    2.84
 -10 -10  -7    4.06    1.95
 -10 -10   7    1.57    0.78
  10 -10  -7    2.38    1.07
 -10 -10  -7    1.47    0.77
 -10 -10  -8  136.00    4.94
  10 -10  -8  132.74    5.64
 -10 -10  -8  132.37    5.26
 -10 -10   8  130.10    4.38
 -10 -10  -8  124.50    4.32
 -10 -10  -9    0.99    0.73
 -10 -10  -9    1.19    0.64
 -10 -10  -9    1.89    1.94
  10 -10  -9    1.13    1.08
 -10 -10 -10   63.06    3.03
 -10 -10 -10   64.76    3.61
  10 -10 -10   61.02    3.83
 -10 -10 -11   15.86    1.44
  10 -10 -11   14.33    2.04
 -10 -10  11   17.06    1.37
 -10 -10 -11   17.13    2.43
 -10 -10  12    1.60    0.68
 -10 -10 -12    3.87    1.80
  10 -10 -12    1.77    1.35
  10 -10 -13    0.19    1.28
 -10 -10 -13    3.14    1.76
  10 -10 -14  126.74    5.98
 -10 -10 -14  123.57    5.06
  10  10 -14  123.49    6.20
  10 -10 -15   10.47    1.95
 -10 -10 -15   10.36    1.91
  10  10 -15    8.58    2.05
 -10 -10 -16  130.72    5.10
  10  10 -16  136.78    6.26
  10  10 -16  146.19    6.58
  10 -10 -16  138.13    6.17
  10 -10 -17    8.79    1.80
 -10 -10 -17    9.84    1.62
  10  10 -17   10.26    1.85
  10  10 -17   10.18    2.03
 -10 -10 -18   70.76    3.11
  10  10 -18   72.70    3.92
  10  10 -18   78.89    4.34
  10 -10 -18   70.74    3.97
  10 -10 -18   63.16    3.41
  10 -10 -19    9.35    1.61
  10  10 -19    8.96    1.38
 -10 -10 -19   11.58    1.35
  10  10 -19   10.74    1.71
  10 -10 -19    8.39    1.31
 -10 -10 -20   19.91    1.33
  10  10 -20   25.67    2.13
  10 -10 -20   22.62    1.97
  10 -10 -20   17.73    1.51
  10 -10 -21    3.54    1.09
  10 -10 -22   30.67    1.84
  10  12   0  306.58    8.86
 -10 -12   0  312.00    8.78
  10  12  -1   -0.30    0.88
  10  12   1    0.88    0.82
 -10 -12  -1    0.75    0.80
 -10 -12   1    0.68    0.88
  10  12  -2  213.00    6.68
  10  12   2  207.76    6.44
 -10 -12  -2  208.37    6.40
  10  12  -3   15.70    1.53
  10  12   3   15.26    1.38
 -10 -12  -3   16.97    1.44
 -10 -12   3   13.91    1.43
  10  12   4  111.42    4.21
  10  12  -4  121.42    4.63
 -10 -12  -4  125.50    4.25
 -10 -12   4  115.81    4.25
  10  12  -5   15.21    1.63
 -10 -12  -5   18.61    2.42
  10  12   5   20.38    1.62
 -10 -12  -5   16.37    1.38
 -10 -12   5   12.87    1.40
 -10 -12  -6  110.87    4.64
 -10 -12   6   98.16    3.82
 -10 -12  -7    6.50    2.03
 -10 -12  -7    3.87    0.94
 -10 -12   7    3.55    0.91
 -10 -12  -8  121.77    5.11
 -10 -12   8  113.93    4.11
 -10 -12  -8  114.08    4.41
  10 -12  -9   11.13    1.60
 -10 -12  -9   11.17    1.25
 -10 -12  -9   11.83    1.11
 -10 -12   9   11.65    1.22
 -10 -12  -9   11.48    2.19
 -10 -12 -10   25.70    2.82
  10 -12 -10   28.44    2.47
  10 -12 -11    8.61    1.62
 -10 -12 -11   12.72    2.39
 -10 -12  12   48.22    2.33
 -10 -12 -12   51.00    3.29
  10 -12 -12   48.57    3.32
  10 -12 -13    5.19    1.51
 -10 -12 -13    3.97    1.81
 -10 -12 -14  203.48    7.04
  10  12 -14  218.33    8.41
  10 -12 -14  201.47    7.71
  10 -12 -15    3.39    1.41
 -10 -12 -15    5.93    1.86
  10  12 -15    3.63    1.44
  10  12 -15    2.73    1.44
 -10 -12 -16  153.28    5.47
  10  12 -16  151.38    6.30
  10  12 -16  166.65    6.84
  10 -12 -16  157.48    6.31
  10 -12 -17    6.31    1.42
 -10 -12 -17    7.36    1.49
  10  12 -17    5.05    1.27
  10  12 -17    5.02    1.52
 -10 -12 -18   12.49    1.53
  10  12 -18   13.12    1.76
  10 -12 -18   12.41    1.62
  10 -12 -19    4.98    1.24
 -10 -12 -19    8.89    1.22
  10  12 -19    5.52    1.15
 -10 -12 -20   14.80    1.14
  10 -12 -20   14.41    1.47
  10 -12 -21    4.57    0.87
  10  14   0  125.20    4.63
 -10 -14   0  123.03    4.48
  10  14  -1    4.97    1.19
  10  14   1    6.60    1.17
 -10 -14  -1    6.11    1.16
 -10 -14   1    6.88    1.25
  10  14  -2  105.61    4.26
  10  14   2  105.61    4.08
 -10 -14  -2  106.76    4.02
  10  14  -3    3.29    1.11
  10  14   3    6.27    1.16
 -10 -14  -3    3.38    1.04
 -10 -14   3    4.18    1.08
  10  14  -4  102.14    4.33
  10  14   4  102.89    3.95
 -10 -14  -4  103.83    3.90
 -10 -14   4   94.34    3.88
  10  14  -5    1.39    1.01
 -10 -14  -5    0.54    0.74
 -10 -14   5    1.87    0.99
  10  14   6  136.41    4.86
 -10 -14  -6  129.29    4.54
 -10 -14   6  138.74    4.79
 -10 -14  -7   15.17    1.43
 -10 -14   7   17.03    1.55
 -10 -14  -8   76.42    4.15
 -10 -14   8   79.03    3.30
 -10 -14  -9    2.86    0.72
 -10 -14  -9    5.18    2.24
 -10 -14   9    3.13    0.86
 -10 -14 -10   62.15    3.71
 -10 -14 -11   20.30    2.50
  10 -14 -11   18.56    1.90
 -10 -14  12   79.41    3.15
 -10 -14 -12   89.14    4.24
  10 -14 -12   77.97    3.91
 -10 -14 -13   23.77    2.48
  10 -14 -13   18.43    1.89
 -10 -14 -14  138.60    5.22
  10  14 -14  148.64    6.18
 -10 -14 -15    4.24    1.73
  10 -14 -15    2.91    1.11
  10  14 -15    2.13    1.22
  10  14 -15    3.04    1.12
 -10 -14 -16   60.89    3.00
  10  14 -16   52.62    3.32
  10 -14 -16   52.77    3.04
  10 -14 -17    7.03    1.28
  10  14 -17    6.92    1.28
 -10 -14 -18   14.25    1.39
  10  14 -18   10.95    1.35
  10 -14 -18   10.16    1.28
 -10 -14 -19    9.27    1.08
  10 -14 -19    6.07    0.97
  10 -14 -20    6.48    0.77
  10  16   0   84.71    3.81
 -10 -16   0   89.51    3.69
  10  16  -1   20.37    1.87
  10  16   1   20.89    1.82
 -10 -16  -1   19.25    1.71
 -10 -16   1   21.42    1.80
  10  16  -2   56.99    3.04
  10  16   2   56.03    2.94
 -10 -16  -2   57.86    2.85
  10  16  -3   32.72    2.36
  10  16   3   31.47    2.14
 -10 -16  -3   33.48    2.09
  10  16  -4   63.50    3.40
  10  16   4   62.99    3.07
 -10 -16  -4   64.94    2.95
 -10 -16   4   65.79    3.09
  10  16  -5    8.27    1.51
  10  16   5   13.99    1.50
 -10 -16  -5    9.93    1.22
 -10 -16   5   12.74    1.45
 -10 -16  -6   52.89    3.38
  10  16   6   51.95    2.70
 -10 -16  -6   46.43    2.35
 -10 -16   6   47.48    2.58
  10  16   7    8.02    1.29
 -10 -16  -7    7.58    2.22
 -10 -16   7    5.37    1.10
  10  16   8  141.33    5.09
 -10 -16   8  142.65    4.85
  10  16   9   34.24    2.15
 -10 -16   9   27.73    1.81
 -10 -16 -11   16.39    2.34
 -10 -16  12   64.89    2.73
 -10 -16 -12   72.97    3.70
 -10 -16 -13   19.17    2.11
  10  16 -13   14.05    1.82
 -10 -16 -14   49.88    2.81
  10  16 -14   46.00    3.00
 -10 -16 -15    9.81    1.67
  10  16 -15    4.76    1.17
 -10 -16 -16   18.52    1.70
  10  16  16   15.44    1.12
  10  16 -16   13.76    1.47
  10  16  17    9.37    0.81
  10  16 -17    7.79    1.00
  10  16  18    6.09    0.54
  10  18   0   72.29    3.57
 -10 -18   0   80.32    3.43
  10  18  -1   20.07    1.92
  10  18   1   20.54    1.89
 -10 -18  -1   25.29    1.87
 -10 -18   1   25.80    1.98
  10  18  -2   44.08    2.73
 -10 -18  -2   49.04    2.51
  10  18   2   42.69    2.66
  10  18  -3   34.40    2.48
  10  18   3   34.14    2.31
 -10 -18  -3   35.79    2.14
  10  18  -4   35.05    2.53
  10  18   4   37.57    2.37
 -10 -18  -4   40.08    2.24
 -10 -18   4   42.31    2.44
  10  18   5   64.21    3.06
 -10 -18  -5   65.53    2.87
 -10 -18   5   71.60    3.16
  10  18  -5   65.20    3.42
  10  18   6   88.47    3.64
 -10 -18  -6   82.07    3.25
 -10 -18   6   82.90    3.52
  10  18   7    5.29    1.15
 -10 -18   7    5.37    1.07
  10  18   8   90.46    3.67
 -10 -18   8   86.90    3.46
  10  18   9   12.68    1.37
 -10 -18   9   11.18    1.21
 -10 -18  -9   16.02    2.16
  10  18  10   53.42    2.60
  10  18  11   12.76    1.31
 -10 -18  12   22.50    1.39
  10  18  12   24.63    1.59
  10  18 -12   22.82    1.99
  10  18  13   10.25    1.07
  10  18 -13    8.18    1.24
 -10 -18 -14   20.97    1.83
  10  18  14   17.28    1.24
  10  18 -14   17.17    1.50
  10  18  15    8.58    0.83
  10  18  16   13.77    0.88
  10  20   0   52.83    2.85
 -10 -20   0   52.01    2.64
  10  20  -1   20.65    1.88
  10  20   1   17.69    1.82
 -10 -20  -1   21.70    1.68
 -10 -20   1   20.13    1.71
  10  20  -2   42.33    2.66
  10  20   2   43.43    2.52
 -10 -20  -2   43.32    2.29
 -10 -20   2   35.95    2.25
  10  20  -3   14.42    1.70
  10  20   3   14.63    1.58
 -10 -20  -3   14.41    1.37
  10  20  -4   42.01    2.70
  10  20   4   43.18    2.46
 -10 -20  -4   42.96    2.15
 -10 -20   4   42.83    2.34
  10  20   5   28.52    2.01
 -10 -20  -5   30.85    1.75
 -10 -20   5   29.93    1.97
  10  20   6   61.47    2.90
 -10 -20   6   64.26    2.83
  10  20   7    2.55    0.97
 -10 -20   7    2.60    0.86
  10  20   8   52.75    2.57
 -10 -20   8   53.22    2.39
  10  20   9    9.57    1.21
  10  20  10   13.76    1.28
  10  20 -10   14.71    1.45
  10  20  11   10.46    1.05
 -10 -20  12    7.45    0.72
  10  20  12    9.48    0.97
  10  20  13    4.98    0.74
  10  20  14   13.78    0.94
  10  20  15    3.74    0.48
  10  22   0   46.79    2.60
 -10 -22   0   48.53    2.31
  10  22  -1    0.07    0.88
  10  22   1   -0.09    0.92
 -10 -22  -1    0.52    0.69
 -10 -22   1    0.45    0.76
  10  22  -2   35.69    2.35
  10  22   2   39.62    2.30
 -10 -22  -2   38.44    1.95
 -10 -22   2   38.78    2.09
  10  22   3    7.59    1.18
 -10 -22  -3   10.00    1.05
  10  22   4   32.03    2.04
 -10 -22   4   33.10    1.89
  10  22   5    4.03    1.01
 -10 -22   5    4.43    0.89
  10  22   6   33.86    1.97
 -10 -22   6   37.95    1.90
  10  22   7   -0.19    0.71
 -10 -22   7    0.06    0.58
  10  22   8   19.61    1.42
  10  22   9    3.41    0.77
 -10 -22  10    8.59    0.79
  10  22  10    8.77    0.93
 -10 -22  11    2.03    0.41
  10  22  11    1.75    0.58
  10  22  12    8.85    0.78
  10  22  13    0.39    0.32
  10  24   0   22.43    1.64
 -10 -24   0   20.86    1.28
  10  24   1    4.91    0.96
 -10 -24   1    6.45    0.83
  10  24   2   28.90    1.81
 -10 -24   2   34.43    1.65
  10  24   3    4.57    0.88
  10  24   4   22.56    1.49
 -10 -24  -5    1.23    0.42
  10  24   5    0.59    0.62
  10  24   6   12.69    1.08
  10  24   7    0.35    0.53
 -10 -24   8    9.63    0.75
  10  24   8    8.89    0.85
  10  24   9    1.11    0.47
  10  24  10    5.17    0.56
 -10 -26  -1    1.96    0.40
 -10 -26   4   13.77    0.81
 -11  -1   0  589.25   14.91
 -11   1  -1    1.82    0.75
 -11   1  -1    2.97    0.78
 -11  -1  -1    1.75    0.70
 -11   1  -2  184.82    5.51
 -11   1   2  185.82    5.54
 -11  -1  -2  173.41    5.47
 -11   1  -2  183.84    6.05
 -11  -1   2  184.86    5.59
 -11   1  -3    8.68    0.98
 -11   1   3    7.28    0.97
 -11  -1  -3    7.55    0.99
 -11   1  -3    8.85    1.18
 -11  -1   3    7.03    0.99
 -11   1  -4   17.88    1.32
 -11   1   4   15.68    1.29
 -11  -1  -4   17.79    1.30
 -11  -1   4   15.28    1.31
 -11   1  -4   16.27    1.58
 -11   1  -5    0.66    0.58
 -11   1   5    0.56    0.62
 -11  -1   5    0.52    0.62
 -11  -1  -5    0.69    0.80
 -11  -1  -5    0.29    0.57
 -11   1   6  308.05    8.39
 -11  -1  -6  297.79    8.33
 -11  -1   6  310.76    8.44
 -11  -1  -6  303.62    9.23
 -11  -1   7    0.40    0.62
 -11   1   7    0.63    0.61
 -11  -1  -7    0.55    0.85
 -11   1  -7    1.03    0.89
 -11  -1  -7    1.32    0.63
 -11  -1   8  462.30   12.06
 -11  -1  -8  473.04   13.15
 -11   1  -8  467.96   13.12
 -11  -1  -8  464.72   11.96
 -11   1   8  462.92   12.04
 -11  -1   9    0.69    0.61
 -11   1  -9    0.83    0.92
 -11  -1  -9    0.98    0.85
 -11  -1  10   53.55    2.29
 -11   1 -10   46.90    2.89
 -11  -1 -10   49.43    2.90
  11  -1 -10   48.67    3.31
 -11  -1 -11    2.89    1.06
 -11  -1  11    2.68    0.66
 -11   1 -11    3.99    1.11
  11  -1 -11    3.05    1.33
 -11  -1 -12   89.63    4.07
  11  -1 -12   89.13    4.78
  11   1 -12   81.52    4.67
 -11   1 -12   88.58    4.11
  11  -1 -13    1.98    1.49
  11   1 -13    1.94    1.29
  11  -1 -13    3.00    1.76
  11  -1 -14  198.39    8.59
  11  -1 -14  209.25    8.20
  11   1 -14  195.45    8.22
  11  -1 -15    7.78    1.92
  11   1 -15    7.94    1.97
  11   1 -16   75.61    4.97
  11  -1 -16   77.18    4.59
  11   1 -16   77.85    4.76
  11   1 -17    4.86    1.95
  11  -1 -17    5.06    1.71
  11   1 -17    5.87    1.77
  11  -1 -18    1.10    1.80
  11   1 -18    2.39    1.71
  11  -1 -18    2.58    1.44
  11   1 -18    1.22    1.43
  11  -1 -19    0.06    1.47
  11   1 -19    0.06    1.46
  11   1 -19    0.53    1.27
  11   1 -20   36.73    2.98
  11  -1 -20   35.96    2.95
  11  -1 -21   -0.24    1.23
  11   1 -21    0.48    1.15
  11  -1 -22   75.07    3.61
  11   1 -22   70.19    3.51
  11   1 -23    0.64    0.68
  11  -1 -23   -0.09    0.71
 -11  -3   0  307.72    8.42
 -11   3   0  296.39    8.76
 -11   3  -1    1.93    0.76
 -11   3   1    2.17    0.75
 -11  -3  -1    2.58    0.81
 -11  -3  -2  213.26    6.15
 -11  -3   2  202.14    6.18
 -11   3   2  198.94    6.39
 -11   3  -2  211.67    6.69
 -11   3   2  202.50    6.08
 -11  -3  -3   17.75    1.34
 -11  -3   3   16.08    1.40
 -11   3  -3   17.37    1.57
 -11   3   3   16.62    1.40
 -11   3   3   16.79    1.30
 -11  -3  -4   62.08    2.60
 -11  -3   4   61.19    2.69
 -11   3  -4   63.54    3.11
 -11  -3  -4   62.28    3.08
 -11   3   4   59.47    2.74
 -11   3   4   62.34    2.59
 -11   3  -5   -0.11    0.72
 -11  -3  -5   -0.05    0.59
 -11  -3  -5   -0.04    0.74
 -11   3   5    0.25    0.52
 -11  -3   5    0.42    0.67
 -11  -3  -6  371.96   10.08
 -11  -3   6  390.12   10.27
 -11  -3  -6  380.51   10.98
 -11   3  -6  377.42   11.02
 -11  -3  -7    3.33    0.75
 -11  -3  -7    3.04    0.99
 -11  -3   7    2.77    0.81
 -11  -3  -8  314.15    8.74
 -11  -3  -8  344.37    9.95
 -11  -3   8  332.97    8.97
  11  -3  -8  327.02   10.31
 -11  -3  -9    3.29    0.69
 -11   3  -9    3.13    1.08
 -11  -3  -9    2.46    1.02
 -11  -3   9    1.99    0.73
 -11  -3  -9    4.49    1.28
  11  -3  -9    2.95    1.10
 -11  -3  10   44.97    2.12
 -11   3 -10   40.01    2.69
 -11  -3 -10   40.56    2.62
 -11  -3 -10   42.69    2.35
  11  -3 -10   39.25    2.94
 -11  -3  11   10.41    1.02
 -11  -3 -11   10.45    1.42
 -11  -3 -11   13.63    1.52
  11  -3 -11   11.71    1.85
  11  -3 -11    8.93    2.02
  11  -3 -12   37.39    3.49
  11  -3 -12   38.35    3.09
 -11  -3 -12   39.89    2.57
 -11  -3 -13   21.97    1.88
  11  -3 -13   17.57    2.30
  11   3 -13   17.28    2.41
  11  -3 -13   16.11    2.61
  11  -3 -14  140.49    6.83
  11  -3 -14  132.86    6.18
  11   3 -14  136.88    6.60
  11  -3 -15    6.81    2.16
  11  -3 -15    5.74    1.61
  11   3 -15    5.41    1.88
  11   3 -15    8.33    2.32
  11  -3 -16   71.27    4.69
  11   3 -16   72.72    4.79
  11  -3 -16   63.32    4.06
  11   3 -16   72.65    4.65
  11  -3 -17    4.06    1.90
  11  -3 -17    6.14    1.63
  11   3 -17    7.25    2.11
  11   3 -17    4.84    1.84
  11   3 -18    1.26    1.64
  11   3 -18    1.24    1.59
  11   3 -19    4.98    1.70
  11   3 -20   28.19    2.61
  11  -3 -21    0.69    1.20
  11   3 -21    0.87    1.10
  11  -3 -22   64.33    3.25
  11   3 -22   65.14    3.22
  11   3 -23    1.58    0.63
  11  -3 -23    1.72    0.76
 -11   5   0  416.08   11.57
 -11  -5   0  423.88   11.22
 -11   5   1   11.01    1.20
 -11  -5  -1   11.94    1.22
 -11   5  -1    9.23    1.19
 -11   5  -2  215.00    6.80
 -11  -5   2  201.65    6.30
 -11  -5  -2  214.15    6.33
 -11   5   2  209.92    6.52
 -11  -5  -3    5.31    0.92
 -11   5  -3    3.93    0.94
 -11   5   3    4.21    0.79
 -11  -5   3    4.27    0.95
 -11  -5  -4   59.41    2.59
 -11   5   4   55.94    2.61
 -11  -5   4   61.26    2.68
 -11   5  -4   57.91    3.01
 -11   5  -5   35.43    2.38
 -11  -5   5   33.54    1.98
 -11  -5  -5   34.33    1.90
 -11  -5   6  341.44    9.06
 -11   5  -6  316.64    9.76
 -11  -5  -6  316.31    9.62
 -11  -5  -6  313.62    8.81
 -11   5  -7    7.02    1.32
 -11  -5  -7    7.11    0.96
 -11  -5   7    5.32    0.89
  11  -5  -7    4.43    1.00
 -11  -5  -7    6.14    1.13
 -11  -5  -8  144.10    4.53
 -11   5  -8  124.53    5.26
 -11  -5   8  137.66    4.68
 -11  -5  -8  146.92    5.41
 -11  -5  -8  151.61    5.06
  11  -5  -8  135.65    5.53
  11  -5  -8  139.49    6.23
 -11  -5  -9   14.69    1.15
 -11  -5   9   12.66    1.21
 -11  -5  -9   14.70    1.56
  11  -5  -9   12.22    1.63
  11  -5  -9   12.06    1.97
 -11  -5 -10   25.78    2.11
 -11  -5  10   29.77    1.74
 -11  -5 -10   32.33    2.28
  11  -5 -10   31.15    3.02
  11  -5 -10   27.67    2.44
 -11  -5  11    9.19    1.02
 -11  -5 -11    8.31    1.24
 -11  -5 -11   11.53    1.71
  11  -5 -11   10.59    2.11
  11  -5 -11    7.91    1.52
 -11  -5  12   18.82    1.33
 -11  -5 -12   22.70    1.90
 -11  -5 -12   24.75    1.95
  11  -5 -12   23.05    2.80
  11  -5 -12   20.72    2.20
 -11  -5 -13   22.20    1.84
 -11  -5 -13   22.64    1.91
  11  -5 -13   18.60    2.57
  11  -5 -13   18.39    2.22
  11   5 -13   16.68    2.50
 -11  -5 -14   76.08    3.28
  11  -5 -14   78.52    4.97
  11  -5 -14   73.60    4.23
 -11  -5 -15   11.53    1.45
  11  -5 -15    8.40    2.10
  11  -5 -15    8.53    1.70
  11   5 -15    8.62    2.30
  11  -5 -16   57.54    4.26
  11   5 -16   64.94    4.51
  11  -5 -17   12.25    2.28
  11   5 -17   12.02    2.30
  11  -5 -18    6.26    1.81
  11   5 -18    6.19    1.87
  11  -5 -19    7.19    1.67
  11   5 -19    8.59    1.81
  11   5 -20   42.46    2.99
  11   5 -20   41.61    3.07
  11  -5 -20   41.77    2.98
  11   5 -21    1.87    1.03
  11  -5 -22   37.02    2.24
  11   5 -22   45.24    2.38
 -11   7   0  525.72   13.97
 -11   7   1   15.48    1.37
 -11   7  -1   15.84    1.47
 -11   7  -2  348.67   10.01
 -11   7   2  346.16    9.68
 -11   7  -3   16.27    1.56
 -11   7   3   15.26    1.28
 -11  -7  -3   17.59    1.45
  11   7  -3   13.44    1.22
 -11   7  -4   57.11    3.04
 -11  -7  -4   61.98    2.69
 -11   7  -5    7.72    1.29
 -11  -7  -5    6.55    0.97
  11  -7  -5    6.00    1.23
 -11  -7  -6   72.09    3.52
 -11  -7  -6   72.24    3.01
 -11   7  -6   75.25    3.62
 -11  -7   6   82.53    3.25
 -11  -7  -6   78.84    3.54
  11  -7  -6   70.89    3.94
 -11   7  -7   23.47    2.03
 -11  -7  -7   24.21    1.97
 -11  -7   7   22.70    1.66
 -11  -7  -7   26.83    2.19
  11  -7  -7   24.41    2.39
 -11  -7  -7   21.80    1.51
 -11  -7  -8  165.71    5.13
 -11  -7   8  152.72    5.20
 -11  -7  -8  173.03    5.71
  11  -7  -8  169.15    6.87
 -11  -7  -8  165.36    5.95
 -11  -7  -9   34.48    2.36
 -11  -7  -9   34.21    1.80
 -11  -7   9   36.63    2.02
 -11  -7  -9   38.60    2.55
  11  -7  -9   30.67    2.93
 -11  -7  10   12.44    1.23
 -11  -7 -10   18.67    1.69
 -11  -7 -10   16.72    2.00
  11  -7 -10   15.55    2.23
  11  -7 -10   12.73    1.62
 -11  -7 -11    9.40    1.29
 -11  -7  11    8.66    1.03
 -11  -7 -11   10.67    1.79
  11  -7 -11   11.05    1.97
  11  -7 -11    8.48    1.44
 -11  -7  12    8.80    0.96
 -11  -7 -12    8.12    1.21
 -11  -7 -12   11.06    1.79
  11  -7 -12   11.21    2.10
  11  -7 -12    8.32    1.46
 -11  -7 -13   10.56    1.28
 -11  -7 -13   11.94    1.66
  11  -7 -13    8.81    2.03
  11  -7 -14   42.58    3.50
 -11  -7 -14   47.44    2.76
  11   7 -14   36.16    3.45
 -11  -7 -15   14.49    1.71
  11  -7 -15   10.12    2.14
  11   7 -15   12.40    2.40
  11  -7 -16   37.49    3.31
 -11  -7 -16   36.93    2.24
  11   7 -16   40.38    3.56
  11   7 -16   36.79    3.40
 -11  -7 -17   17.22    1.52
  11  -7 -17   14.57    2.25
  11   7 -17   17.18    2.44
  11   7 -17   15.43    2.37
  11  -7 -18   19.37    2.33
  11   7 -18   21.76    2.46
  11   7 -18   24.06    2.65
  11  -7 -19    0.20    1.22
  11   7 -19    0.27    1.19
  11   7 -19    0.51    1.24
  11   7 -20   38.02    2.61
  11   7 -20   37.13    2.80
  11  -7 -20   37.99    2.69
  11  -7 -21    2.06    0.97
  11   7 -21    0.71    0.76
  11  -7 -21    0.83    0.79
  11  -7 -22   29.94    1.90
  11  -7 -23   -0.43    0.56
 -11   9   0  298.26    8.82
  11   9   0  311.38    8.54
 -11   9  -1    1.25    0.64
 -11   9   1    1.90    0.61
  11   9  -1    0.88    0.63
  11   9   1    1.35    0.68
 -11   9  -2  272.31    8.26
  11   9  -2  281.16    7.94
  11   9   2  267.06    7.66
  11   9  -3   35.91    2.06
  11   9   3   27.46    1.66
  11   9  -4   75.16    3.32
  11   9   4   80.17    3.02
 -11  -9  -5   13.63    1.31
  11   9   5   13.33    1.18
 -11  -9  -6   39.45    2.15
 -11  -9  -6   45.30    2.89
  11  -9  -6   33.81    2.64
  11   9   6   42.61    2.06
 -11  -9  -7    6.27    1.12
 -11  -9  -7    5.60    0.95
 -11  -9  -7    8.74    1.79
  11  -9  -7    4.34    1.23
 -11  -9  -8  133.33    5.06
 -11  -9  -8  145.88    5.22
  11  -9  -8  131.95    5.79
 -11  -9  -9    0.66    0.78
 -11  -9  -9    0.59    0.60
 -11  -9   9    0.63    0.76
 -11  -9  -9    2.42    1.62
  11  -9  -9    0.71    1.08
 -11  -9  10   20.87    1.55
  11  -9 -10   19.05    2.28
 -11  -9 -10   24.63    2.39
 -11  -9 -10   22.58    1.84
 -11  -9 -11    3.02    0.87
 -11  -9  11    3.43    0.81
 -11  -9 -11    6.60    1.91
  11  -9 -11    4.15    1.47
 -11  -9  12   12.77    1.17
  11  -9 -12   14.62    2.17
 -11  -9 -12   14.83    1.42
 -11  -9 -13    3.58    1.66
  11  -9 -13    0.13    1.32
  11  -9 -14   23.31    2.57
 -11  -9 -14   25.03    2.16
  11   9 -14   25.81    2.96
 -11  -9 -15    3.78    1.41
  11  -9 -15    1.06    1.34
  11   9 -15    2.38    1.69
  11  -9 -16   69.05    4.11
 -11  -9 -16   71.64    3.24
  11   9 -16   72.35    4.50
  11   9 -16   73.53    4.59
  11  -9 -17    0.17    1.20
 -11  -9 -17    1.68    1.17
  11   9 -17    0.24    1.38
  11   9 -17    0.63    1.52
 -11  -9 -18   25.13    1.69
  11   9 -18   26.17    2.40
  11   9 -18   27.35    2.65
  11  -9 -18   26.70    2.40
  11  -9 -19    1.58    1.10
  11   9 -19    0.78    0.99
  11   9 -19    1.71    1.22
  11  -9 -19   -0.16    0.87
  11   9 -20   17.76    1.59
  11   9 -20   22.70    1.98
  11  -9 -20   19.25    1.77
  11  -9 -21    5.05    0.96
  11  -9 -22   17.27    1.30
  11  11   0   88.59    3.59
 -11 -11   0   95.26    3.66
  11  11   1    7.68    1.04
  11  11  -1    7.34    1.14
 -11 -11  -1    7.98    1.23
 -11 -11   1    5.29    1.14
  11  11  -2  141.31    4.87
  11  11   2  130.70    4.61
  11  11  -3    3.21    0.89
  11  11   3    2.40    0.80
 -11 -11   3    1.83    0.87
  11  11  -4   66.36    3.19
  11  11   4   66.18    2.84
 -11 -11   4   66.13    2.97
  11  11   5    3.38    0.82
 -11 -11   5    2.12    0.91
 -11 -11  -6   85.33    3.49
  11  11   6   87.37    3.45
 -11 -11  -7    0.15    0.73
 -11 -11  -7    0.70    0.77
 -11 -11  -7    5.30    1.93
  11  11   7    4.08    0.90
 -11 -11  -8   84.53    3.33
 -11 -11  -8   79.39    3.71
 -11 -11  -9    3.11    0.86
 -11 -11  -9    4.17    0.80
  11 -11  -9    2.95    1.15
  11 -11 -10   11.36    1.73
 -11 -11 -10   12.52    1.34
 -11 -11  10   12.63    1.30
 -11 -11 -10   16.34    2.24
  11 -11 -11   18.10    2.11
 -11 -11  11   19.06    1.48
 -11 -11 -11   20.32    2.34
 -11 -11  12   12.57    1.17
  11 -11 -12   11.57    1.81
 -11 -11 -12   13.60    2.16
  11 -11 -13    0.11    1.14
 -11 -11 -13    1.96    1.70
 -11 -11 -14   61.34    3.26
  11  11 -14   56.82    4.03
  11 -11 -14   53.54    3.51
  11 -11 -15    0.37    1.09
 -11 -11 -15    3.70    1.45
  11  11 -15    1.03    1.46
  11  11 -15    0.45    1.27
 -11 -11 -16   82.70    3.49
  11  11 -16   79.06    4.40
  11  11 -16   85.95    4.71
  11 -11 -16   82.22    4.23
  11 -11 -17    3.82    1.26
 -11 -11 -17    5.84    1.25
  11  11 -17    4.08    1.30
  11  11 -17    4.42    1.50
 -11 -11 -18   24.34    1.63
  11  11 -18   23.42    1.97
  11  11 -18   21.85    2.18
  11 -11 -18   22.57    1.92
[truncated: 262,652 more chars]
